# Supplementary material for: Clusterin drives myeloid bias in aged hematopoietic stem cells by regulating mitochondrial function
Source: Nat Aging. 2025 Jun 30;5(8):1510–27. doi: 10.1038/s43587-025-00908-z (PMC12350150; doi:10.1038/s43587-025-00908-z)
Supplement: Supplementary file 2 — Supplementary Tables1–6. [file 43587_2025_908_MOESM2_ESM.xlsx]

## Sheet: Table1
Supplementary table 1_List of the up-regulated genes in oHSCs in our dataset and the published HSC aging signature genes
Up-regulated genes in oHSCs in our dataset					The published HSC aging signature genes					50 common genes		23 candidates
gene	log2FoldChange	pvalue	padj		gene	Consistency	Avg_logFC	SD		Sbspon		Sbspon
Sbspon	3.10965	1.31582e-27	1.84096e-23		Rcvrn	2	5.76	2.08		Clu		Clu
Clu	1.59656	7.88287e-23	5.51446e-19		Gm37509	2	5.56	1.88		Kcnb2		Ehd3
Kcnb2	4.48571	9.91183e-12	1.26069e-08		Grb7	2	5.46	3.21		Ehd3		Gipc2
Ehd3	1.30497	9.55959e-14	1.91069e-10		Igha	2	5.46	3.97		Slamf1		Cldn5
Slamf1	1.85537	7.27986e-20	3.39508e-16		Cxxc4	2	5.3	3.34		Gipc2		Zg16
Gipc2	2.49504	1.15503e-14	3.23201e-11		Greb1	2	5.19	3.19		Dpy19l2		Jam2
Dpy19l2	3.07566	2.39854e-13	4.19475e-10		Gm8094	2	5.08	0.92		Cldn5		Rdh10
Cldn5	1.8991	2.67881e-07	0.000129238		Cxcl5	2	4.93	3.55		Zg16		Dnm3
Zg16	2.74489	4.61943e-07	0.00020197		Myh14	2	4.91	3.06		Jam2		Matn4
Jam2	1.49032	6.17839e-10	6.17442e-07		Slc6a3	2	4.85	3.59		Rdh10		Rarb
Rdh10	1.65048	3.03148e-11	3.53445e-08		Igkv3-4	2	4.73	5.52		Dnm3		Vwf
Dnm3	1.9245	7.36231e-08	4.90505e-05		Kcnb2	3	4.72	3		Matn4		Rbpjl
Matn4	1.84013	5.35666e-09	4.16362e-06		Ntf3	4	4.67	2.54		Rarb		Cd38
Rarb	1.31059	2.41736e-07	0.00012079		Marveld3	2	4.64	2.47		Vwf		Epdr1
Vwf	1.1788	3.9284e-07	0.000177297		Mab21l2	5	4.47	3.34		Gprc5c		Rtp4
Gprc5c	2.77952	1.44682e-07	8.09698e-05		Tnfrsf8	2	4.45	2.66		Arpin		Pde9a
Arpin	1.50246	6.52188e-14	1.52079e-10		Wscd1	2	4.43	3.21		Rbpjl		Gstm2
Tdrp	7.49217	7.73943e-05	0.0140626		Pdcd1	2	4.28	1.9		Cd38		Tnfsf4
Klrg2	8.43722	5.28763e-07	0.000217586		Eya4	3	4.25	1.52		Dhx40		Tc2n
Rbpjl	2.10685	8.15724e-09	6.00673e-06		Il6	2	4.23	2.71		Ramp2		Gem
Rapgef4	1.41425	4.96462e-07	0.000210485		Sbspon	8	4.19	1.86		Epdr1		Klrb1c
Terf1	0.967644	6.07714e-08	4.25126e-05		Ndp	2	4.18	2.88		Rtp4		Gpr183
Fetub	1.50395	0.000533116	0.0449326		Pcdha8	2	4.18	2.18		Pde9a
Cd38	0.952101	1.19995e-07	7.63112e-05		Ptgs2	2	4.16	0.96		Ces2g
Dhx40	1.10058	0.000110307	0.0169593		Osmr	6	4.05	2.39		Enpp5
Ramp2	1.6381	0.000267528	0.0299206		Cntn1	5	4.04	2.76		Gstm2
Epdr1	1.05008	1.27997e-05	0.00373085		Gabra4	4	4.03	1.04		Tdrd9
Oaf	1.09931	1.09046e-06	0.000435904		Myo5b	2	4.03	2.02		Art4
Rtp4	1.28947	2.2724e-05	0.00607987		Gipc2	5	3.77	3.24		Tnfsf4
Pde9a	1.00036	1.51338e-05	0.00432117		Aldh3a1	2	3.75	0.51		Tc2n
Ces2g	1.15914	3.81459e-05	0.00893024		Elavl2	2	3.66	1.88		Alox12
Enpp5	0.693679	3.72759e-06	0.00130382		Clu	6	3.54	0.98		Aldh3a1
Mycn	1.61534	0.000107336	0.0169593		Spint1	2	3.49	0.16		Gem
F2	2.01607	5.27154e-05	0.0108462		Rragd	2	3.48	2.38		Mylk
Gstm2	1.24507	1.22177e-05	0.00363698		Sis	2	3.48	1.28		Klrb1c
Tdrd9	1.55563	3.95736e-05	0.00893024		Rbpjl	4	3.45	3.25		Ccdc92
Zfp420	1.27167	4.3429e-05	0.00934793		Cacna1b	2	3.45	2.41		B3gnt8
Art4	0.873887	1.71997e-05	0.00481281		Clca3a2	2	3.42	0.48		Cited2
Kalrn	1.95391	0.000402111	0.0376417		Ctla4	2	3.37	0.7		Ctsw
Tnfsf4	1.14668	0.000106354	0.0169593		Terb1	2	3.37	1.97		Slc14a1
Tc2n	1.31254	9.14779e-05	0.0152365		Ackr1	2	3.34	1.47		Gpr183
Tmem150a	0.91079	0.000604877	0.0493705		Ces1g	2	3.34	1.37		Skap1
Alox12	2.56836	0.000178916	0.0241618		Rarres1	2	3.34	0.89		Ddr1
Ncoa7	0.671789	8.76213e-05	0.0148797		Panct2	2	3.27	1.6		Armc2
Aldh3a1	2.21056	0.000179603	0.0241618		Scgb3a1	2	3.22	2.11		Mllt3
Gem	1.02803	6.87808e-05	0.0131823		Rhbdl2	2	3.17	1.07		Col16a1
Bace2	4.15687	0.000524329	0.0449232		Zg16	8	3.15	1.64		Oxr1
Pianp	2.8395	0.000166384	0.0233658		Cldn5	2	3.12	0.51		Dsg2
Mylk	0.826932	0.000144433	0.0210496		Igkv10-94	2	3.06	5.53		Pfn2
Klrb1c	1.06853	0.000167898	0.0233658		Lpin3	2	3.05	1.42
Ccdc92	1.44016	0.000120154	0.0176955		Selp	12	3.04	1.42
B3gnt8	0.931677	1.89882e-05	0.00520909		Tex14	2	3.03	4.83
Cited2	0.611776	8.07669e-05	0.0144873		Ccbe1	2	3.01	0.21
Stxbp6	2.52443	0.000409919	0.0379813		Pcdhb12	2	3.01	1.03
Ctsw	0.850712	9.43465e-06	0.00298706		Skap1	2	3	0.6
Mboat2	0.81907	0.000259738	0.0293719		Tdrd9	7	2.97	1.48
Slc14a1	0.742665	0.00016627	0.0233658		Efemp1	3	2.97	1.71
Gpr183	0.841445	0.00021246	0.0267386		Dpep1	2	2.97	4.37
Traip	0.711631	0.000177325	0.0241618		Ptprz1	3	2.92	3.32
Skap1	1.4858	8.82722e-05	0.0148797		Fcer1a	2	2.92	1.57
Prkag2	0.6252	0.000197779	0.025861		Mt2	8	2.9	1.61
Ddr1	2.25654	0.000463417	0.041562		Slamf9	2	2.9	1.2
Trub2	1.02919	0.00023596	0.0277422		Lrrn1	4	2.89	1.84
Fez2	0.867104	0.00043521	0.0396864		Prkcz	2	2.88	1.01
Obscn	0.635458	0.000574798	0.047869		Gm20478	2	2.87	1.9
Rad9b	1.38696	0.00030647	0.0319987		Clca3a1	8	2.85	1
Armc2	2.88852	0.000359443	0.0348822		Ripk4	3	2.84	1.56
Map1b	0.873996	0.000402385	0.0376417		Gprc5c	2	2.81	0.05
Mllt3	0.676006	0.000194642	0.025691		Plscr2	10	2.79	1.61
Col16a1	0.745783	7.02541e-05	0.0132828		Tc2n	5	2.79	0.79
Stx1a	4.22922	0.000494417	0.0435056		Rassf10	2	2.79	0.87
Erc2	4.3735	0.000529792	0.0449232		Matn4	6	2.78	2.97
Tmem62	0.823974	0.000232207	0.0275323		Acss3	2	2.77	1.25
Oxr1	0.558899	0.000241265	0.027897		Sema3e	2	2.76	0.9
Dsg2	1.2362	0.000320636	0.0327446		Hoxb9	2	2.73	0.59
Pfn2	1.5027	0.000214353	0.0267386		Wdr66	2	2.72	1.18
Coq10b	0.951958	0.000223602	0.0267386		Fap	6	2.7	0.83
					Muc1	5	2.69	1.26
					Spon1	2	2.62	0.83
					Ramp2	6	2.58	0.58
					Tmem215	6	2.56	1.24
					Trpc1	8	2.53	0.83
					Klhdc8a	2	2.53	0.16
					Chrna7	4	2.52	0.97
					C4a	3	2.52	1.3
					Gm44220	2	2.51	0.5
					Rgn	4	2.5	0.51
					Ovol2	2	2.5	1.18
					Rorb	6	2.49	1.31
					Gja1	2	2.49	1
					Ar	2	2.48	0.87
					Tm4sf1	8	2.46	1.46
					H2-T3	3	2.46	0.95
					Gm5833	3	2.44	1.03
					Wwtr1	7	2.43	1.57
					Gpr183	8	2.41	1.39
					Zswim5	5	2.41	1.84
					Fut1	2	2.4	0.67
					Ntn4	3	2.35	0.57
					Mt3	2	2.35	1.2
					Snhg14	2	2.33	0.61
					Agtr1a	3	2.32	0.67
					C130026I21Rik	3	2.32	0.96
					Rprm	2	2.31	0.84
					Ywhaz	2	2.31	1.12
					Rarb	2	2.3	0.14
					Trib2	2	2.3	1.13
					C4b	4	2.28	1.43
					A530040E14Rik	3	2.28	0.32
					Sspn	3	2.28	0.39
					Nupr1	11	2.27	0.95
					Vopp1	3	2.27	1.76
					Ddx3y	2	2.27	0.52
					Dnajb6	2	2.27	1.08
					Gstm2	9	2.26	1.25
					Prom2	2	2.25	0.39
					Bmpr1a	5	2.21	0.32
					Shisa7	2	2.21	0.25
					Epcam	2	2.2	0.88
					Kdf1	3	2.19	0.45
					Tmem47	7	2.18	0.58
					Tm9sf2	2	2.18	1.6
					Gda	4	2.17	0.67
					Cnksr1	2	2.17	0.63
					Bmp4	3	2.16	0.21
					Klf6	3	2.16	0.98
					Sult1a1	6	2.15	0.9
					Zkscan2	2	2.15	0.62
					Tmem56	5	2.14	1.13
					Pcdhb21	2	2.14	1.14
					Synpo	2	2.14	0.75
					Mt1	11	2.13	1.48
					Vma21	2	2.13	1.11
					Cxcr1	2	2.12	0.97
					Gm13546	2	2.12	0.11
					Lhfp	3	2.07	0.46
					Aspa	5	2.03	0.43
					Cyb561	5	2.03	0.73
					Neo1	8	2.02	0.87
					Adgrg2	6	2.01	0.86
					Pcp4l1	2	2	1.38
					Pclo	4	1.99	0.74
					Synm	3	1.99	0.13
					Gm10419	7	1.98	1.07
					Klrb1c	5	1.98	0.89
					Epha2	3	1.98	0.8
					Pcdhb4	2	1.97	0.66
					Gpx8	3	1.96	0.37
					Tacr1	2	1.96	1.03
					Hes1	3	1.95	1.07
					Jam2	5	1.94	0.76
					Gm14964	3	1.94	0.86
					Gm10499	2	1.94	1.14
					Gm12655	2	1.93	0.63
					Ppp3r1	2	1.93	1.4
					Ptgfrn	3	1.92	0.12
					Maf	4	1.91	0.74
					Dpy19l2	3	1.9	0.39
					Rasl11a	2	1.89	0.11
					Dsg2	5	1.87	0.43
					Perp	5	1.87	0.52
					Lpl	5	1.85	0.51
					Pgr	6	1.84	0.65
					Fam83g	2	1.84	0.55
					Ddr1	4	1.83	0.61
					Socs3	2	1.81	0.16
					Clec1a	10	1.8	0.7
					Dnm3	7	1.8	0.79
					Glipr1l1	2	1.8	1.28
					Lbhd2	2	1.8	0.1
					B3galt1	5	1.79	0.58
					Fbxo2	2	1.79	0.21
					Meis2	4	1.78	0.34
					Uhrf1bp1l	3	1.78	0.17
					Arap2	2	1.77	0.89
					Entpd2	2	1.77	0.3
					Ptprk	8	1.76	0.62
					Dsc2	3	1.76	0.4
					Scd1	3	1.75	0.41
					F11r	2	1.75	1.15
					Ehd3	6	1.72	0.76
					Rasgrf2	2	1.72	0.51
					Aldh1a1	7	1.71	1.1
					Bhlhe40	3	1.71	0.82
					Ncam1	3	1.71	0.33
					Epas1	2	1.71	0.02
					Slc4a8	2	1.71	0.69
					Cdkl2	2	1.7	0.16
					Cavin2	4	1.69	0.57
					Cd53	3	1.69	0.76
					H2-Aa	2	1.69	0.38
					Sema6d	3	1.68	0.75
					4931406C07Rik	2	1.68	1.17
					Clec7a	3	1.67	0.78
					Phf11d	6	1.66	0.35
					Abat	5	1.66	0.69
					Runx1t1	5	1.66	0.57
					Amotl2	4	1.66	0.67
					Fam169a	3	1.65	0.41
					Tent5c	3	1.65	0.61
					Atp6v1a	2	1.64	0.56
					Exoc3l4	3	1.63	0.4
					Ifrd1	2	1.63	0.67
					Acpp	4	1.62	0.4
					Cd200r4	4	1.62	0.53
					Kdr	4	1.61	0.31
					Pfn2	3	1.61	0.54
					9530026P05Rik	2	1.61	0.07
					Ccdc92	2	1.61	0.05
					Hnrnpu	2	1.61	2.2
					Jag1	2	1.61	0.59
					Ripor3	2	1.61	0.85
					Hoxb7	2	1.6	0.35
					Alcam	8	1.59	0.47
					Gm8909	2	1.59	0.02
					Isl1	2	1.59	0.68
					Nsf	2	1.59	1.14
					Tspan12	2	1.59	0.04
					Asb4	4	1.58	0.09
					Cd38	8	1.57	0.88
					Klhl4	8	1.57	0.14
					Rab2a	3	1.57	1.02
					Nxpe2	2	1.57	0.15
					Col18a1	3	1.56	0.43
					Homer2	2	1.56	0.48
					Ints6	2	1.56	0.19
					Nr4a2	2	1.56	0.25
					Enpp5	9	1.55	0.77
					Il1rapl2	5	1.55	0.46
					Ror2	3	1.55	0.55
					Gadd45g	6	1.54	0.9
					Timp3	3	1.54	0.23
					Slpi	2	1.54	0.5
					Sfrp1	5	1.53	0.26
					Gm16485	2	1.53	0.14
					Laptm5	2	1.53	2.07
					Zfp36	4	1.52	0.66
					Etl4	2	1.52	0.38
					Tmod3	2	1.52	1
					Nrg4	5	1.51	0.45
					Calml4	3	1.51	0.25
					Clec9a	3	1.51	0.27
					Gm35028	2	1.51	0.47
					Msmo1	2	1.51	0.95
					Cpne8	6	1.5	0.56
					Lepr	2	1.5	2.51
					Pex11a	2	1.5	1.17
					Plk2	3	1.49	0.87
					Armc2	2	1.49	0.6
					Pcdhgc3	2	1.48	0.3
					Fhdc1	6	1.47	0.67
					Cysltr2	5	1.47	0.61
					Plcl1	4	1.47	0.55
					Camk2n1	2	1.47	0.02
					Pim2	2	1.45	0.46
					Abca4	7	1.44	0.79
					Clec1b	4	1.44	0.71
					Fos	2	1.44	0.19
					Prune2	2	1.43	0.2
					Vldlr	5	1.42	0.39
					Sdcbp	3	1.42	0.51
					Pcdhb16	5	1.41	0.33
					Cpt1c	3	1.41	0.53
					Myom1	2	1.41	0.11
					Nat1	2	1.41	0.41
					Hpgds	4	1.4	0.29
					Pde9a	3	1.4	0.35
					Ffar2	2	1.4	0.41
					Rora	2	1.4	0.63
					Abcb1a	5	1.39	0.37
					Gkn3	3	1.39	0.23
					Nudt10	3	1.39	0.21
					Hnrnpab	2	1.39	1.28
					Rab40b	3	1.38	0.24
					Arhgef12	2	1.38	0.73
					Farp1	2	1.38	0.17
					Vwf	8	1.37	0.62
					A730089K16Rik	3	1.37	0.45
					Sgk1	3	1.37	0.34
					Il17rc	2	1.37	0.46
					Ghr	5	1.36	0.42
					Slc6a15	4	1.36	1.23
					AA986860	3	1.36	0.35
					Ints12	2	1.36	0.66
					Rap1b	2	1.36	0.43
					Mmp14	4	1.35	0.33
					S1pr1	3	1.35	0.81
					Arpin	2	1.35	0
					Pcmtd1	2	1.35	0.92
					Klrb1b	5	1.34	1.16
					Pkp2	3	1.34	0.36
					Id2	4	1.33	0.17
					Zfp334	4	1.33	0.37
					Gem	5	1.32	0.51
					Slfn4	2	1.32	2.48
					Ocln	4	1.31	0.28
					Enkur	3	1.31	0.09
					Slc7a7	3	1.31	0.16
					Arhgef26	2	1.31	0.07
					Dlk1	2	1.31	0.15
					Gm5148	2	1.3	0.35
					Lama4	2	1.3	0.53
					Mfsd1	2	1.29	0.6
					Ms4a1	2	1.29	1.8
					Slc16a12	2	1.29	0.43
					Ttc23	2	1.29	0.3
					Dock9	3	1.28	0.15
					Cd276	2	1.28	0
					Itga3	2	1.28	0.42
					Plek	7	1.27	0.46
					Ptger4	4	1.27	0.3
					H2-Eb1	2	1.27	0.8
					Prkca	2	1.27	0.85
					Ptpru	2	1.27	0.03
					Thbd	5	1.26	0.34
					Ldhd	4	1.26	0.31
					Slco2a1	3	1.26	0.42
					Tmem254b	3	1.26	0.63
					Ccnj	2	1.26	0.46
					Itgb3	9	1.25	0.46
					Hoxb6	3	1.25	0.32
					Epdr1	2	1.25	0.09
					Hsp90aa1	2	1.25	0.89
					Man1a	2	1.25	0.65
					Pak6	2	1.25	0.55
					Klf2	2	1.24	0.81
					S100a6	4	1.23	0.22
					Lgals3bp	3	1.23	1.08
					Lgr5	2	1.23	0.11
					Dhrs3	7	1.22	0.57
					Rhoj	5	1.22	0.3
					Arf2	2	1.22	0.74
					Dcun1d1	2	1.22	0.67
					Cmpk1	2	1.21	0.66
					H2-Ab1	2	1.21	0.33
					Sdc4	2	1.21	0.05
					Sh3bgrl2	2	1.21	0.03
					Rdh10	4	1.2	0.24
					Pls3	3	1.2	0.88
					Ppp1cb	2	1.2	0.6
					Spryd7	2	1.2	0.63
					Fhl1	8	1.19	0.41
					Oxr1	4	1.19	0.22
					Kiss1r	3	1.19	0.33
					Far2	2	1.19	0.63
					Rorc	6	1.18	0.57
					Rab34	4	1.18	0.44
					Pawr	2	1.18	0.25
					Tff2	2	1.18	0.14
					Sertad2	2	1.16	0.05
					Cyyr1	4	1.15	0.28
					Myo1e	4	1.15	0.43
					Emp2	2	1.15	0.17
					Mfap3l	2	1.15	0.44
					Xdh	2	1.15	0.74
					Stxbp4	5	1.14	0.28
					Eid1	2	1.14	0.43
					Kcnk6	2	1.14	0.11
					Marcksl1	2	1.14	0.82
					Dennd5b	5	1.13	0.53
					Ampd3	4	1.13	0.22
					Kif5a	2	1.13	0.21
					Stom	5	1.12	0.77
					Lsr	4	1.12	0.2
					Clec11a	2	1.12	0.15
					Ggt1	2	1.12	0.35
					Myof	2	1.12	0.28
					Ppp6c	2	1.12	0.64
					Tmx1	2	1.12	0.75
					Cyp26b1	5	1.11	0.57
					Ccl6	3	1.11	1.69
					Cd74	3	1.11	0.47
					Ces2g	2	1.11	0.11
					Chd7	2	1.11	0.19
					Sgms1	2	1.11	0.69
					Plscr1	6	1.1	0.22
					Casp12	5	1.1	0.09
					Mllt3	4	1.1	0.64
					Adgrl4	2	1.1	0.43
					Bbof1	2	1.1	0.25
					Pbx3	8	1.09	0.27
					Tacstd2	6	1.09	0.42
					Evc2	3	1.09	0.32
					Efhd1	2	1.09	0.15
					Gm6623	2	1.09	0.5
					Gpld1	2	1.09	0.06
					Laptm4a	2	1.09	0.75
					Cd55	3	1.08	0.26
					Cpeb2	3	1.08	0.44
					Gabarapl1	3	1.08	0.58
					Clcn3	2	1.08	0.56
					Mid2	2	1.08	0.24
					Tax1bp1	2	1.08	0.73
					Bcl6	4	1.07	0.12
					Pdgfd	4	1.07	0.17
					Mylk	2	1.07	0.14
					Egr1	4	1.06	0.26
					Pde6h	2	1.06	0.17
					Cytip	5	1.05	0.26
					Exoc3l2	3	1.05	0.26
					Serinc3	3	1.05	1.52
					Loxl3	2	1.05	0.41
					Rbl2	2	1.05	0.27
					Ndrg1	5	1.04	0.32
					Cd9	4	1.04	0.68
					Tox	4	1.04	0.33
					Itga6	3	1.04	0.15
					Gpcpd1	2	1.04	0.2
					Efna1	6	1.03	0.38
					Vmp1	4	1.03	0.21
					Dstn	3	1.03	0.69
					Erp27	3	1.03	0.34
					Rnf150	3	1.03	0.19
					Gpc3	2	1.03	0.42
					Sbf2	2	1.03	0.24
					Xk	2	1.03	0.57
					Nr3c2	2	1.02	0.54
					Rtp4	2	1.02	0.14
					Trim47	5	1.01	0.3
					Gm3470	3	1.01	0.14
					Fads3	2	1.01	0.06
					Foxo1	2	1.01	0.26
					Tgm2	6	1	0.19
					Rab27b	3	1	0.49
					Nav1	2	1	0.43
					Ctsc	3	0.99	0.5
					Pip5k1b	3	0.99	0.2
					Aqp9	2	0.99	0.42
					B9d1	2	0.99	0.33
					Gm43904	2	0.99	0.22
					Gpr4	2	0.99	0.24
					Reep2	2	0.99	0.36
					Arhgap29	5	0.98	0.21
					Serpinb8	4	0.98	0.33
					Chst2	3	0.98	0.16
					Nabp1	3	0.98	0.1
					Apbb2	2	0.98	0.07
					Edar	2	0.98	0.04
					Large2	2	0.98	0.26
					Myo1d	2	0.98	0.28
					Prcp	6	0.97	0.16
					Pros1	6	0.97	0.33
					Prtn3	6	0.97	0.22
					Nckap1	4	0.97	0.19
					Phactr1	4	0.97	0.55
					Tnfsf4	3	0.97	0.11
					Wdfy1	3	0.97	2
					Klf10	2	0.97	0.38
					Srd5a1	2	0.97	0.19
					Tbc1d8	4	0.96	0.25
					Car5b	3	0.96	0.07
					Cd302	3	0.96	0.33
					Ets1	2	0.96	0.04
					Nudt11	2	0.96	0.16
					Pkm	2	0.96	0.58
					Tram1	2	0.96	0.4
					Arhgef28	4	0.95	0.13
					Slc14a1	4	0.95	0.63
					Slc44a1	3	0.95	0.25
					Aldh5a1	2	0.95	0.25
					Cited4	2	0.95	0.24
					Insl6	2	0.95	0.25
					Pcdhb17	2	0.95	0.23
					Rab6a	2	0.95	0.29
					Lamp2	5	0.94	0.54
					Acsl4	4	0.94	0.54
					Cxcl16	4	0.94	0.26
					Gpx3	4	0.94	0.6
					Pbx1	3	0.94	0.17
					Gchfr	2	0.94	0.28
					Tmtc2	2	0.94	0.27
					Dhx40	4	0.93	0.28
					Sema7a	4	0.93	0.11
					Rbpms2	3	0.93	0.51
					Gdpd1	2	0.93	0.18
					Gm43254	2	0.93	0.27
					Nab1	2	0.93	0.52
					Plod2	2	0.93	0.46
					Rbm11	2	0.93	0.17
					Snrpn	2	0.93	0.08
					Zfand5	2	0.93	0.07
					Slamf1	5	0.92	0.14
					Gm13212	3	0.92	0.18
					Homer1	2	0.92	0.11
					Uchl1	2	0.92	0.18
					Art4	4	0.91	0.37
					Jun	4	0.91	0.35
					Col16a1	3	0.91	0.26
					Fosl2	3	0.91	0.07
					Selenom	3	0.91	0.11
					Tnfaip2	3	0.91	0.07
					Irf6	2	0.91	0.09
					Srsf10	2	0.91	0.54
					Gca	2	0.9	0.34
					Lancl3	2	0.9	0.09
					Ppm1e	2	0.9	0.03
					Serpinb6a	5	0.89	0.14
					Zfp979	3	0.89	0.16
					Aph1b	2	0.89	0.04
					Fam117b	2	0.89	0.45
					Fyb	4	0.88	0.25
					Nrgn	3	0.88	0.31
					Pcdhb18	2	0.88	0.1
					Phka1	2	0.88	0.23
					Evc	4	0.87	0.23
					Kcnip3	4	0.87	0.39
					Dnajb4	3	0.87	0.41
					Zfyve9	3	0.87	0.16
					B3gnt8	2	0.87	0.15
					Gm32051	2	0.87	0.18
					Serinc1	2	0.87	0.27
					Tspan17	2	0.87	0.25
					Ypel2	2	0.87	0.14
					Mef2c	5	0.86	0.3
					Hoxb5	3	0.86	0.2
					Abcb1b	5	0.85	0.29
					Ctsw	3	0.85	0.37
					Epb41l5	3	0.85	0.17
					Sat1	3	0.85	0.37
					Tnip3	3	0.85	0.05
					Lpar6	5	0.84	0.46
					Prnp	4	0.84	0.11
					Clec14a	3	0.84	0.11
					Fads2	2	0.84	0.35
					Susd3	2	0.84	0.08
					Chac2	3	0.83	0.02
					Rasgef1b	3	0.83	0.23
					St3gal1	2	0.83	0.02
					Exoc6b	4	0.82	0.33
					Gpr146	3	0.82	0.26
					Ccnd1	2	0.82	0.09
					Slc27a6	2	0.82	0.1
					Pla2g4a	4	0.81	0.42
					Ezh1	3	0.81	0.27
					Gnai3	3	0.81	0.47
					Cited2	2	0.81	0.07
					Ddx3x	2	0.81	0.16
					Gm15663	2	0.81	0.08
					Gstt1	2	0.81	0.19
					Hacd4	2	0.81	0.22
					Hnmt	2	0.81	0.17
					Hrh2	2	0.81	0.25
					Pcdhga5	2	0.81	0.05
					Ptges	2	0.81	0
					Elovl5	3	0.8	0.96
					Gm12185	2	0.8	0.24
					mt-Rnr1	2	0.8	0.24
					Slc35f2	2	0.8	0.17
					Ube2g1	2	0.8	0.25
					Wls	2	0.8	0.31
					Ndn	4	0.79	0.09
					Tbxa2r	3	0.79	0.18
					A630072M18Rik	2	0.79	0.29
					Arhgap5	2	0.79	0.09
					Crebl2	2	0.79	0.26
					Ly6a	2	0.79	0
					Tbl1x	2	0.79	1.72
					Zfp462	2	0.79	0.34
					Npdc1	5	0.78	0.34
					Galnt6	3	0.78	0.15
					Iigp1	2	0.78	0.09
					Luzp1	2	0.78	0.27
					Myct1	2	0.78	0.23
					Nxpe5	2	0.78	0.24
					Ttc26	2	0.78	0.25
					Myo6	3	0.77	0.06
					Abca5	2	0.77	0.24
					Cldnd1	2	0.77	0.15
					Eif5b	2	0.77	1.33
					Plscr4	4	0.76	0.15
					Anxa5	3	0.76	0.4
					Arid5b	3	0.76	0.03
					Enpp4	3	0.76	0.13
					Dcaf12l1	2	0.76	0
					Tnfsf10	4	0.75	0.15
					Il1r1	3	0.75	0.25
					Alox12	2	0.75	0.22
					Hk2	3	0.74	0.19
					Card10	2	0.74	0.04
					Rnf145	2	0.74	1.74
					Triqk	2	0.74	0.07
					Dusp4	2	0.73	0.31
					Lama5	2	0.73	0.02
					Slc30a4	2	0.73	0.09
					Tpd52	2	0.73	0.15
					Dok1	2	0.72	0.2
					Igtp	2	0.72	0.22
					Nt5c3	4	0.71	0.06
					Stat3	3	0.71	0.26
					Eps8	2	0.71	0.14
					Hnrnpl	2	0.71	1.14
					Neu3	2	0.71	0.01
					Smim6	2	0.71	0.01
					Zcchc14	2	0.71	0.14
					Ppp1r16b	4	0.7	0.23
					Clca1	3	0.7	0.14
					F2rl3	3	0.7	0.13
					Il6st	3	0.7	0.15
					Atp9a	2	0.7	0.12
					Nr4a1	2	0.7	0.32
					Tcp11l2	2	0.7	0.08
					Gstm1	4	0.69	0.11
					Ctse	3	0.69	2.14
					Fam110c	2	0.69	0.22
					Irgm2	2	0.69	0.11
					Marveld2	2	0.69	0.01
					Coq8a	3	0.68	0.1
					Ifi47	3	0.68	0.24
					Ptger3	3	0.68	0.08
					Aplp2	2	0.68	0.07
					Ppt1	2	0.68	0.11
					Rgs18	2	0.68	0.07
					Smtnl1	2	0.68	0.43
					Gstm7	4	0.67	0.53
					Camkk1	3	0.67	0.31
					Cdcp1	3	0.67	0.11
					Igsf10	2	0.67	0.06
					Pdp1	2	0.67	0.05
					Pign	3	0.66	0.08
					Dr1	2	0.66	0.1
					Uxs1	2	0.66	0.4
					Mmrn1	4	0.65	0.17
					Pfkfb3	2	0.65	0.1
					Rac1	2	0.65	1.94
					Rps6ka3	2	0.65	0
					Cldn12	4	0.64	0.1
					Procr	5	0.63	0.09
					Muc13	4	0.63	0.09
					Arl6	2	0.63	0.02
					Enpp1	2	0.63	0.21
					Tmem176a	5	0.62	0.06
					Slco4a1	3	0.62	0.18
					B4galnt4	2	0.62	0.05
					Lag3	2	0.62	0.05
					Ctso	3	0.61	0.13
					Rab11a	3	0.61	0.11
					Gulp1	2	0.61	0.02
					Lbp	2	0.61	0.08
					Rnf141	2	0.61	0.04
					Arhgap6	3	0.6	0.01
					Mindy1	3	0.6	0.04
					Mpzl1	3	0.6	0.02
					Stx7	3	0.6	0.25
					Uba7	3	0.6	0.09
					Sec14l1	2	0.6	0
					Slc25a24	2	0.6	0.15
					Ubqln2	2	0.6	0.16
					Ccdc62	2	0.59	0.1
					Entpd5	2	0.59	0.14
					Tuba8	2	0.59	0.2
					Adam9	2	0.57	0.11
					Cd24a	2	0.57	0.15
					Csgalnact2	2	0.57	0.03
					Cdc42	2	0.56	0.17
					Dnajb9	2	0.56	0.06
					Hmgn3	2	0.56	0.06
					Hsdl2	2	0.56	0
					Vav3	2	0.56	1.17
					Irak3	2	0.55	0.11
					Lysmd2	2	0.55	0.08
					Mtss2	2	0.55	0.07
					Pard6b	2	0.55	0.02
					Plpp2	2	0.55	0.01
					Scamp1	2	0.55	0.2
					Trpc6	4	0.54	0.08
					Elmo3	3	0.54	0.26
					Casp4	2	0.54	0.04
					Wwp2	3	0.53	0.64
					Aldh1l1	2	0.53	0.12
					H2-T22	2	0.53	0.06
					Mob1b	2	0.53	0.09
					Siae	2	0.53	0.12
					Il18bp	3	0.52	0.14
					St3gal6	2	0.52	0.22
					Ly6e	4	0.51	0.08
					Gnpda2	3	0.51	0.03
					Cep83os	2	0.51	0.06
					Ecscr	2	0.51	0.22
					Hmmr	2	0.51	1.1
					Gata3	2	0.5	0.02
					mt-Rnr2	2	0.5	0.09
					S100a1	2	0.5	0.02
					Bivm	2	0.49	0.01
					Snord34	2	0.49	0.19
					H2-T23	2	0.48	0.09
					Soat1	2	0.48	0.02
					Ash1l	2	0.47	1.48
					Rbm5	2	0.47	1.83
					Btg2	4	0.45	1.87
					Cd63	4	0.45	0.05
					Apoe	2	0.45	0
					Zfp932	3	0.44	1.01
					Sord	2	0.43	0.01
					Creg1	2	0.42	0.12
					Mctp1	2	0.42	0.04
					Pgrmc1	2	0.42	0.09
					Rcbtb2	2	0.42	0.04
					Cipc	2	0.41	0.03
					Gns	2	0.41	1.18
					Gyg	2	0.41	0.05
					Hsd17b10	2	0.41	0.01
					Dnajc2	2	0.4	1.52
					Ier2	2	0.4	0.06
					Tlr3	2	0.4	0.65
					Crot	2	0.39	0.03
					Erlec1	2	0.38	0.04
					Slc2a3	2	0.38	0.12
					H2-D1	2	0.37	0.06
					Nup62	2	0.37	0.79
					Olfm1	2	0.37	0.56
					Rpl5	3	0.36	0.13
					Rpl7	3	0.36	0.04
					Serping1	2	0.36	1.12
					Crtap	2	0.35	1.36
					Gng11	3	0.34	0.55
					Hsp90b1	2	0.32	1.21
					Gdi2	2	0.3	0.49
					Tsc22d1	5	0.27	1.94
					Cftr	2	0.27	0.54
					Rsad2	2	0.27	0.93
					Uap1	2	0.25	0.69
					Zbtb7a	2	0.25	1.64
					Cep350	2	0.23	1.16
					Acp1	2	0.22	0.68
					Mfsd2b	2	0.22	0.72
					Ccng1	2	0.17	1.01
					Gna13	2	0.17	1.58
					Gm5963	2	0.16	0.74
					Actg1	2	0.14	0.62
					Cks2	2	0.14	0.7
					Kdm7a	2	0.09	0.82
					Tspan6	2	0.08	1.3
					Pnn	2	0.07	1.64
					Wwc2	2	0.06	0.94
					Lyz2	2	0.04	0.55
					4932438A13Rik	2	0.03	0.61
					Mtmr1	2	0.03	1.21
					Wee1	2	0.03	0.85
					Degs1	2	0.02	1.14
					Ppp1cc	2	0.01	0.92

## Sheet: Table2
Supplementary table 2_List of the DEGs in Clu KO oHSCs after 4 months of transplantation
gene	log2FoldChange	pvalue
Car1	0.803564	0.000733787
H3f3a	0.516111	1.84528e-05
Tmsb10	0.82993	5.0769e-17
Ndufb1-ps	0.653423	3.44895e-08
Selenow	0.66055	4.71812e-17
Arpc3	0.586185	6.39935e-08
Eif2s1	0.584492	1.90221e-10
Gabarap	0.579323	6.80825e-11
Snrpa	0.637395	2.39728e-09
Anapc11	0.526189	3.43404e-10
Tle5	0.655961	2.45447e-07
Apobec3	0.510165	5.63105e-05
Sf3b4	0.573169	7.56171e-05
Sell	0.557641	3.40474e-05
Srsf2	0.554812	0.00243529
Nup37	0.505336	1.21317e-06
Erg28	0.523079	1.38549e-06
Reep5	0.603133	3.56486e-07
Tfg	0.705973	2.9743e-08
Laptm4a	0.833508	1.7388e-14
S100a6	0.509822	7.15422e-07
Tmem33	0.50043	1.41343e-06
Cox6b2	0.601134	7.66426e-07
Ubl7	0.628362	6.51564e-07
Gm47283	0.838184	5.04145e-05
Mtln	0.520816	1.995e-05
Ss18l2	0.547626	0.000805823
Ptp4a3	0.648543	2.72636e-08
Cenpv	0.561457	9.79726e-07
H4c4	0.551033	8.44097e-05
Ndufaf7	0.561341	1.01312e-05
Tm2d1	0.551015	1.49976e-05
Il12a	0.659511	0.000260192
Dync1i2	0.575661	5.44818e-06
Gm42047	0.50518	0.000134984
Smim8	0.525208	1.89542e-05
Meaf6	0.502112	0.000591024
Slc6a13	0.523695	1.60306e-05
Txndc12	0.507853	0.000842254
Tmem175	0.759302	2.69664e-07
Gnb4	0.726249	1.50722e-05
Polr1e	0.549479	0.00032322
Nudt2	0.68284	6.20777e-07
Gm15657	0.87682	1.98909e-11
Snhg4	0.654727	0.000547076
Rad1	0.576732	7.06952e-05
Hras	0.535478	0.00292558
Arl5c	0.983709	3.07923e-12
Arl6ip5	0.846488	5.70485e-07
Fcer1a	1.31937	0.00576908
Zbtb25	0.610424	0.00142495
Ube2d1	0.709971	7.32061e-07
Rmnd1	0.517718	0.000624593
Gm23935	0.645955	0.000349413
Cmtm3	0.505374	0.00732919
Rab5c	0.735595	8.55878e-05
Rnase6	0.548732	0.00373059
2700097O09Rik	0.604904	0.000247301
Cotl1	0.538018	0.016505
Tefm	0.559404	0.0029026
Rnf126	0.779493	0.000119504
Mrps2	0.52232	0.000911588
Emd	0.716783	3.26551e-06
Kdelr1	0.679128	0.000281514
Armt1	0.533944	0.0097624
Rab4a	0.531739	0.0262776
Lypla1	0.70777	8.33901e-07
Wfdc17	0.82874	0.000401208
Gpcpd1	0.559415	6.12594e-05
Msrb1	1.30924	1.35163e-13
Ubald2	0.572289	0.000981823
Mpdu1	0.658832	5.21419e-05
D5Ertd605e	0.648764	7.10117e-05
Fastk	0.552272	0.0173022
Rnu3a	0.577702	0.00505742
Asna1	0.556405	0.0187104
Gnpda1	0.622492	0.00158863
Fastkd3	0.804811	0.000497876
Ifrd2	0.799783	3.94135e-05
H4c3	0.62816	0.000114391
Sgpp1	0.512928	0.0123682
Sf3a2	1.20922	4.50931e-07
AW209491	0.535427	0.0122719
Kctd5	0.511223	0.0231375
Prex1	0.599722	0.00271057
Cep97	0.527647	0.00435374
Cwf19l1	0.648019	0.000660717
Smim26	0.64185	0.000438614
Zfp81	0.635382	0.00519465
Nutf2-ps1	0.511604	0.00204563
Hbb-bt	0.631583	0.0424456
Zfp958	0.653329	0.0172594
Kmt2d	0.706716	0.000296762
Zfp934	0.626164	0.00578639
Car3	0.503753	0.00602521
Zfp51	0.566172	0.0183652
Zfp944	0.57338	0.014448
H2ac14	1.67932	0.0334024
Ppt2	0.506127	0.0204782
Cfl2	0.547498	0.042008
Etfbkmt	0.76305	0.00940306
Abcg1	0.67983	0.000319099
Paqr5	0.730808	0.0105591
Sp3os	0.540218	0.00305634
Haao	0.57128	0.0392229
Hemgn	0.673207	0.000497947
Nupl2	0.579644	0.0160482
Lactb2	0.790247	2.34674e-05
Xlr	1.49535	4.85484e-07
Osgin2	0.550993	0.0176934
Zfp143	0.768816	0.00376198
Alg2	0.593003	0.010906
Det1	0.806496	0.000123623
Mcm8	0.751785	0.0159514
Gm25360	1.11247	4.76542e-07
Pex12	0.686893	0.012781
Ralgps2	0.518268	0.0225358
Zdhhc12	0.658035	0.0234102
Pemt	0.516663	0.0413667
Praf2	0.542293	0.0160703
Adat2	0.533305	0.0072356
Ccpg1os	0.688315	0.005451
Mthfd2l	0.506241	0.0206191
Zfp101	0.600414	0.00415874
Erdr1	0.994557	0.0107228
Copg2	1.14165	0.000255101
Lipt2	0.80792	0.00155296
H1f4	0.733664	0.00172075
Lck	0.538034	0.0399536
Dyrk2	0.576919	0.0243737
Art4	0.504522	0.0117984
Cnot11	0.520067	0.027035
H4c8	0.547709	0.00685165
Ass1	1.03793	6.28975e-06
Ppme1	0.563761	0.0137456
Myl12b	0.694006	0.00127591
Mta1	0.651557	0.00350375
H2bc14	0.86118	0.000317601
Prrc2a	0.795288	0.00113927
Gm4013	0.50759	0.0233794
Zfp961	0.573423	0.0277536
Btbd2	0.553212	0.0141266
Samd1	0.536708	0.0429192
Gstt1	0.698896	0.00170738
Parp11	0.510517	0.0300416
4930522L14Rik	0.655526	0.0181522
Ttyh3	0.825719	7.55333e-05
H2bc3	0.73055	0.00125914
Dancr	0.809188	0.00515009
Slc25a32	0.588147	0.0458636
Bcl7a	0.606532	0.0110487
1700113A16Rik	0.522146	0.0251922
Il1r1	0.52925	0.0296588
E430002N23Rik	0.56042	0.0220729
1700048O20Rik	0.716722	0.00108055
Thop1	0.684835	0.00345902
Zscan22	1.14109	0.000370501
Ogg1	0.938219	0.000574227
Zc4h2	1.0365	7.90251e-05
Il21r	0.577283	0.0315872
Serpinb9	0.536642	0.0323763
Gm14253	0.503627	0.0294044
Tmem243	0.627278	0.0188297
Stard5	0.580823	0.0166211
Dus4l	1.16362	0.000186413
Atp1b2	0.841372	0.00623913
9430081H08Rik	0.566508	0.0226052
Chac2	0.581003	0.0103931
Irak1bp1	0.616478	0.0261223
H2ac20	0.539579	0.0349346
Crlf2	0.743718	0.00730974
Gm42725	0.998912	5.64536e-05
Tor4a	0.574133	0.0201308
Clec11a	0.581601	0.0203795
Trim21	0.70077	0.00507722
Rfxank	0.644586	0.00541622
Per3	0.588585	0.0361238
Zkscan6	0.6305	0.00247016
Mfsd8	0.808195	0.00304662
Pkp3	0.704664	0.0145265
2300009A05Rik	0.759313	0.00186487
Il18bp	0.800677	0.0216592
Slc29a3	0.649847	0.0248425
Proser3	0.754462	0.00142443
Syvn1	0.728398	0.0160427
H1f3	0.795105	0.00145208
Clnk	0.844149	0.0026617
Znrd1as	0.512605	0.0368782
Gm34220	0.974453	9.62852e-05
Trim23	0.871117	0.00782986
Tlcd1	0.583578	0.0192727
Gpr19	0.708593	0.0101453
Hspb6	0.723235	0.0299896
Dqx1	1.53004	6.90745e-06
Gm7204	0.687119	0.00401275
Snord104	0.54513	0.0310007
Rprd1a	0.736761	0.0101157
Myl10	1.30161	6.62884e-06
Papolg	0.87433	0.00416198
Gm25939	0.862904	0.00103044
Scrn3	0.685443	0.00421013
Kel	0.554528	0.0237387
Tmem181b-ps	0.726742	0.0116307
Zfp580	0.761225	0.00525198
Gja1	0.802278	0.0077988
Snx7	0.506738	0.0399463
2610306M01Rik	0.850302	0.0025929
Ddb2	0.77931	0.00972938
Ccdc173	0.644513	0.037802
Hyal2	0.717387	0.0435877
Cox17	0.74124	0.0154907
1700023H06Rik	1.03612	2.95355e-05
Zfp748	0.727209	0.045448
Clec16a	1.09212	5.07561e-05
Nabp1	0.689532	0.0363754
Polr3gl	1.07712	2.26518e-05
Rbm38	1.13971	8.33171e-06
Med18	0.871624	0.00357814
Setmar	0.70313	0.0113802
Zfp579	1.01215	9.96402e-05
Scaf1	0.52255	0.0415876
Parpbp	0.829195	0.0109651
Mterf2	0.71296	0.0148932
Car13	0.961991	0.00727911
Tbxa2r	0.966515	0.00350874
Gm9844	0.947625	0.000736159
Zdhhc1	0.967315	0.000641542
Ly9	0.724731	0.0300916
Gm12657	0.554399	0.0451218
Gm49499	0.819738	0.0125477
1810073O08Rik	0.840694	0.00841931
Pym1	0.879915	0.00177299
Scpep1	0.792736	0.0182559
1700096K18Rik	0.726313	0.0183825
Tmem14a	0.888764	0.00410705
Chn2	0.698305	0.0390603
Hist1h2bp	0.773244	0.0101004
Gm42467	0.628253	0.0347676
Gm4890	0.764965	0.0341196
1810044D09Rik	0.597065	0.0465596
Cd163	0.783359	0.0246726
Snhg9	1.12783	0.000509261
Il17re	0.907924	0.0399642
H2bc12	0.903959	0.00234948
Pif1	0.658515	0.043179
Ctf2	0.706264	0.0444455
D330050I16Rik	0.873135	0.0060524
Exoc8	0.674813	0.0353984
Ifi27l2a	0.849439	0.0145816
Zmym6	1.02157	0.00661668
H4f16	0.926924	0.0018687
H2ac4	0.729434	0.00635163
Gm12031	1.19216	0.0314451
Gm43672	0.965534	0.00291747
Ddx59	0.731146	0.0315577
Gm7180	0.557615	0.041048
Hist1h4m	0.876818	0.00217587
H1f10	0.900611	0.0123533
Rpl36-ps2	0.62949	0.0189339
Ctxn1	1.16568	0.00236243
Fbxl15	0.902207	0.0100921
Tst	0.772397	0.023181
Mfsd4b4	0.845647	0.0361608
Gm15467	0.978388	0.00345382
Rnf31	0.884488	0.0190523
Gm3788	0.86522	0.00290441
Hyal3	0.729112	0.0454171
Rtl8b	0.814806	0.016068
2410022M11Rik	0.761404	0.0308848
H4c14	0.761906	0.0178311
Zfp799	0.786795	0.00792924
Carns1	0.938764	0.0360386
Tnfsf9	0.964146	0.00733438
Gm7367	0.970992	0.00319688
Glt8d2	0.920743	0.0173191
Snora57	1.11149	0.0006083
Gm45453	0.804716	0.0128134
Arhgap4	0.965705	0.0172812
Alg12	0.95511	0.0111343
Nxpe3	0.758548	0.0427074
Wdr5b	0.96642	0.00550521
Trim34a	0.857199	0.0147226
Gm4149	0.752973	0.0174156
Hist1h4n	1.10468	0.0007179
B3gntl1	0.910028	0.0354404
Nr0b2	1.6565	0.000130811
Prss50	0.941886	0.0444226
Gm34006	1.03135	0.00214286
Rab26os	0.921269	0.00362076
Fktn	0.855114	0.021184
Pars2	0.821076	0.00810358
Gm20939	1.03487	0.00295851
Slc52a2	1.00722	0.0351026
Atg4c	1.00261	0.00319089
Npm3	1.28	6.36468e-05
Tfap4	1.67113	1.11487e-05
H3c8	0.937881	0.0317492
5430403G16Rik	0.813341	0.0125456
Tmem143	0.904558	0.0350941
1700066B19Rik	0.90408	0.00894107
Zfp979	1.28708	0.000214021
Gm24497	0.902189	0.0183654
Rps12-ps3	0.749037	0.0389805
Lpxn	1.23356	0.0195669
Kbtbd4	0.964736	0.0169997
H3c1	1.109	0.0414537
Senp8	1.13483	0.0483848
St6galnac6	1.01018	0.0196071
Lypd6b	1.08276	0.0388092
H2ac5-ps	1.00029	0.0111078
Mansc1	1.02838	0.0159595
Krba1	1.00178	0.00492773
Mterf1b	0.893647	0.00837764
Smco4	1.08348	0.00524941
Ighmbp2	1.11322	0.0103073
Hdhd3	1.01692	0.042396
Clec2i	1.56091	0.000497991
Pigt	0.877366	0.0281536
2310010J17Rik	0.837027	0.0225526
Tmem268	1.21714	0.0145112
Slc26a6	1.2377	0.00770534
BC016579	1.43088	0.00115978
H2ac13	0.789868	0.0221427
4933424M12Rik	1.1721	0.0136362
Ccdc73	0.869012	0.0309134
Gm49785	0.987162	0.0183668
Tcam1	2.04227	0.000470427
Ak1	1.23567	0.046588
5330438D12Rik	0.933253	0.0281249
Cd180	1.1016	0.032459
Pou5f2	0.906246	0.0401728
9330160F10Rik	0.899188	0.0466444
6330418K02Rik	0.812324	0.0469285
Gm33619	1.21815	0.00731892
Icos	1.32405	0.0143927
B9d1	0.773735	0.0316459
Ccdc126	1.8134	0.000149313
Mief2	1.3442	0.00762315
Zcwpw1	1.49682	0.00426744
Gm18541	0.945557	0.0230835
Cyb5rl	1.09361	0.0161129
Adgrg7	1.31126	0.00751697
Ighv1-77	1.73583	0.000557179
Zfp385a	1.17767	0.0101233
Gm44066	1.40288	0.00092359
Ankrd37	0.888715	0.0359527
Rtl8a	0.865898	0.0274526
E430014B02Rik	1.41088	0.00466057
3110083C13Rik	1.18277	0.0248548
Gm15873	1.56187	0.000570386
Zfp3	2.13327	4.86445e-05
Cd33	1.77369	0.000684811
Gm28557	1.48042	0.00367155
Gm24265	1.07144	0.0124896
Tmem121	0.95564	0.0476265
Gm5424	1.35137	0.00293654
Zfp947	1.3553	0.00144751
Gm25099	0.949947	0.0288205
Calhm2	1.18613	0.015596
9930014A18Rik	2.00971	1.71585e-05
Adamts3	1.97771	0.0112798
Rab13	1.14586	0.0134759
Gm24407	1.13287	0.0193572
Tmem120b	1.56105	0.0149137
Gm15441	0.957341	0.0458019
5730409E04Rik	1.72387	0.00825836
Grk5	1.70876	0.000495431
E430018J23Rik	1.44649	0.048474
Hspa12b	2.09071	0.00806554
Gm47467	1.13107	0.0243341
Ms4a6d	1.30155	0.011067
4930481B07Rik	1.56018	0.0145916
Ufsp1	1.55322	0.00428673
Gm48582	2.25078	0.000288694
Gm20633	1.26742	0.0116133
Gm15506	1.54582	0.0213856
2900052L18Rik	1.17752	0.0354847
Agrn	1.67933	0.00812001
Gm2606	1.61716	0.0173968
Zfp78	2.24691	0.000345259
Gm15787	1.49551	0.0486438
Cd200r3	1.95928	0.0470769
4933407K13Rik	1.44189	0.0298167
Gm8960	1.25802	0.0134828
Pfn4	1.60344	0.0251798
Cbr3	2.07156	0.000724532
Ackr1	2.77851	0.00342639
Rtn4r	1.31889	0.0280611
Rufy4	1.95056	0.00221424
Fads6	1.23404	0.0483725
Lca5	2.28473	0.0162845
Kbtbd8	1.62239	0.0150083
Ang	1.34709	0.0141055
Fam214b	1.22838	0.0464112
9430091E24Rik	1.69549	0.0112607
Gm9762	1.11254	0.0469652
Gm5843	1.10595	0.0481097
Zfp583	1.49506	0.0416255
Vaultrc5	1.21852	0.0388658
Zfp442	1.36142	0.0204395
Rpl39l	8.15374	5.23223e-10
Oasl1	1.52483	0.0278694
Ighv1-82	2.60174	0.00222811
Gm32687	1.47326	0.0179506
Gm23472	1.40336	0.0342774
Gm10655	1.97619	0.00192905
Tmbim7	1.82405	0.00870431
Gm37101	1.67352	0.0142123
Gm47469	1.95172	0.0123163
Evc	2.83024	0.00581637
Abca5	1.56581	0.0404734
Gm36584	1.63939	0.0133892
Gm42466	1.46833	0.0305514
Gm43761	1.56021	0.045413
Homer2	1.56652	0.0198093
Zfp941	4.05393	0.000782949
Npw	2.06195	0.0271666
Olfr417	1.85941	0.0105443
Gm26670	1.57186	0.0386503
Gm17657	3.00391	0.00235937
Gm19774	1.68483	0.0286271
Gm47643	2.26715	0.0300757
Rps6ka4	2.20393	0.028451
Gm42879	1.44346	0.0413939
A330035P11Rik	1.62631	0.0181974
Myo15b	2.22388	0.0153338
Lncppara	1.70936	0.0262908
Il20ra	2.46425	0.0359083
Ddx43	2.81998	0.00628714
Zfp768	1.59142	0.032462
Gm13496	2.929	0.0152546
Isl1	4.53977	0.000401779
Clba1	2.97961	0.00147084
Usp51	1.89497	0.0185198
9230111E07Rik	1.76321	0.0355898
Kcnd1	3.04253	0.000715035
Hes5	2.5489	0.0385433
Gm13842	4.04548	0.000822845
Cyp2d22	4.62155	0.000146085
Gm43387	2.78387	0.00986388
Pkd1l3	2.00702	0.0184428
Gm45479	2.42859	0.03377
Gm44064	2.24022	0.046654
Trgc1	3.0105	0.0316728
Necab3	2.45946	0.00797797
Gm50255	2.61367	0.0429339
Gm47210	3.79971	0.000506715
Gm45807	2.70372	0.0123628
AW046200	2.39111	0.0343007
2310043P16Rik	2.60586	0.00698486
Lrrc2	2.2594	0.0315256
Gm6981	3.14447	0.040179
Nxpe4	1.80414	0.0439088
AV039307	2.77954	0.0429417
Gm30211	6.82952	9.30608e-05
Gm5221	1.93353	0.036666
4930426L09Rik	2.52814	0.0215111
Kbtbd13	4.31455	0.000542752
Ap1m2	3.63351	0.0121401
Klrb1b	3.72529	0.0120764
Ap5b1	2.61966	0.017578
C1qb	6.67901	0.000316124
Gm3550	3.007	0.00946737
Gm45607	2.01735	0.0425526
Gm35339	4.15196	0.00116734
4430402I18Rik	3.34549	0.0109084
Elane	-0.544309	0.000103794
Ctla2a	-0.984197	2.55514e-12
Malat1	-0.511707	0.000311821
mt-Rnr2	-0.619348	7.58165e-05
Rgs1	-0.65995	0.0137676
Rgs2	-0.613132	9.64605e-06
Ier2	-0.61556	0.000173751
Zfp36	-0.609681	1.12252e-05
Dusp1	-0.653367	1.70971e-07
Fos	-0.905839	1.36846e-14
Tsc22d1	-1.07028	4.42896e-05
Nfkbia	-0.699864	1.00138e-06
Cd69	-1.04934	1.5575e-13
Pde4b	-0.697258	2.53956e-08
Ccnl1	-0.696757	1.78961e-10
Ccl4	-0.807815	5.72331e-08
Neat1	-0.867003	4.06264e-12
Junb	-0.927362	6.00051e-08
Ier3	-0.527771	0.000178489
Nr4a1	-1.36307	3.41283e-18
Klf6	-0.887056	0.00150768
Odc1	-0.69599	2.65999e-06
Ly6c2	-1.06253	6.43429e-11
Egr1	-0.795705	2.33909e-08
Jun	-0.675815	2.20366e-09
Rgcc	-0.569058	1.02766e-07
Ppp1r15a	-0.801103	1.36614e-07
Hilpda	-0.60015	7.0295e-10
Cdkn1a	-1.20048	4.00125e-17
Mcl1	-0.682433	7.56259e-11
Btg2	-1.10502	6.61382e-14
Eif3b	-0.504726	3.12178e-05
mt-Rnr1	-0.603553	0.0446905
Myct1	-0.582912	1.53289e-08
Nop53	-0.687301	4.14141e-08
Cdk11b	-0.642885	1.40045e-09
Fosb	-0.985029	1.16739e-10
Cggbp1	-0.593104	2.86369e-10
Fcgr3	-0.582835	5.89047e-05
Tsc22d3	-1.19396	1.29133e-15
Plaur	-2.13725	1.15883e-27
Dusp2	-0.623008	0.000302337
Baz1a	-0.528576	1.02875e-06
Hspa4	-0.627599	9.51152e-09
Anxa3	-0.652598	1.5304e-06
Ankrd11	-0.507839	6.13334e-05
Btg1	-0.530193	0.00140945
Klf10	-0.557911	5.39384e-05
Smim3	-0.645612	0.000211328
Prss57	-0.53464	6.41835e-05
Ccnt1	-0.863201	4.27291e-16
Isca1	-0.555801	6.48173e-05
Prrc2c	-0.578162	2.17507e-05
Plek	-0.953154	5.25063e-11
Kif5b	-0.501532	1.67663e-05
Kif20b	-0.513978	1.0591e-05
Sqstm1	-0.627924	9.4159e-07
Nupr1	-0.752067	1.70874e-08
Ddit3	-1.27422	1.21779e-15
Stk17b	-0.998379	1.26571e-11
Ifrd1	-0.724158	5.46112e-07
Diaph1	-0.502942	2.7724e-06
Atg101	-0.79025	5.51429e-06
Tiparp	-0.923963	1.45268e-07
Cebpb	-0.848851	8.30423e-06
Gna13	-0.525326	0.000263866
H1f2	-0.592118	0.000493095
Irf1	-0.679282	9.85168e-07
Chd1	-0.57056	2.30249e-06
Nr4a2	-1.28247	6.41936e-19
Arid4b	-0.642571	2.77022e-07
Sde2	-0.689804	5.26886e-08
Wdr26	-0.561223	0.000193957
Chd9	-0.534852	8.95237e-05
Cytip	-0.91601	2.77846e-12
Trem3	-0.843534	5.98011e-07
Tnfaip2	-0.577791	4.98859e-06
Rock2	-0.599148	0.000141006
Nfkbid	-1.05934	2.10006e-09
Gramd1a	-0.500711	0.00135068
Map2k3	-0.528953	0.000642527
Hes1	-1.03476	1.05517e-10
Bclaf3	-0.634735	1.57225e-05
Suco	-0.815679	2.27493e-11
Thumpd1	-0.533417	1.84809e-05
Khdc4	-0.568336	3.30218e-05
Tnfaip3	-1.45774	6.01264e-13
Dennd4a	-1.31439	1.12125e-20
Hp	-1.10153	2.85003e-11
Dusp5	-0.901635	2.33262e-07
Igsf6	-0.593276	9.65493e-05
Htatsf1	-0.552114	0.000150806
Nfkbiz	-0.813209	1.28417e-07
Spag9	-0.713866	3.95442e-07
Erbin	-0.530917	0.000175511
Klf13	-0.878772	4.70263e-09
Mgat5	-0.512297	0.0102573
Hdc	-0.528961	0.00456744
Incenp	-0.549813	0.000220319
Reps1	-0.552738	8.83594e-06
Gm6485	-0.546735	0.000375291
Ftsj3	-0.706429	4.46053e-07
Usp34	-0.779793	8.26255e-06
Wac	-0.581795	8.14235e-05
Coq10b	-1.16353	5.84216e-09
Tmx4	-0.518081	0.00600839
Mier1	-0.567504	6.46067e-05
Tut7	-0.688298	0.000950515
Glul	-0.68514	1.13939e-06
Zfp292	-0.512663	0.017639
Fosl2	-2.23969	1.20751e-29
Paf1	-0.579667	0.000403936
Chka	-0.872672	9.77005e-07
Pik3ip1	-0.545332	0.000486333
Pfkp	-0.653778	0.00196023
Nelfb	-0.546686	0.00253183
Cyth2	-0.547404	0.00736192
Safb2	-0.51125	0.000732548
Siah2	-0.551356	0.00242513
Ccrl2	-0.939321	2.0434e-09
Adssl1	-0.5864	0.000181157
Paxbp1	-0.526729	3.7342e-05
Cxcl2	-1.12083	2.20117e-09
Marchf6	-0.535338	0.000385098
Cep350	-0.664471	0.00159437
Fam110a	-0.908319	0.000495038
S100a8	-2.37511	0.0191302
Rnf125	-1.0341	3.0196e-09
Chd2	-0.670931	4.77626e-05
Ankhd1	-0.539998	0.00519315
Rab6a	-0.584039	3.35328e-05
Zfp869	-0.558014	0.000550823
Ndel1	-0.820338	0.000339585
Fbxo30	-0.560889	0.000637831
Tob2	-0.631011	0.00117175
Arih2	-0.832119	4.54368e-07
Osm	-0.939853	7.47748e-05
Pcf11	-0.566716	6.69237e-05
Wipi2	-0.658274	5.36843e-05
Zranb1	-0.501547	0.020588
Nmnat3	-0.581212	0.00293939
Chmp6	-0.549712	0.00870767
Txndc11	-0.637996	0.000500699
Kpna1	-0.720265	2.26614e-05
Aggf1	-0.564882	0.00080453
Jade1	-0.531807	0.00787231
Bap1	-0.791845	4.5587e-07
Cpsf7	-0.566153	0.000761085
Bambi	-0.578006	0.00275259
Csgalnact1	-0.517943	0.00590546
Rel	-0.792928	1.61213e-06
Slc20a1	-0.62914	0.00784682
Dnajc1	-0.516253	0.00536571
Usp9x	-0.85858	8.73596e-05
Atf3	-1.11835	6.78565e-05
Tor1b	-0.527618	0.01423
Nfat5	-0.507861	0.00639411
Pstpip1	-0.594282	0.000262766
Ncoa2	-0.555628	0.0138877
Rb1cc1	-0.739004	0.000178669
Tbxas1	-0.551157	0.00087884
Gadd45b	-1.1203	9.70262e-07
N4bp2	-0.544535	0.0105185
Letm1	-0.650494	0.000612936
Pafah2	-0.651642	0.00859718
Ubap1	-0.548846	0.0105594
Plk2	-1.24577	1.46713e-05
Wwc2	-0.512989	0.0206245
Stx4a	-0.502141	0.0111271
Clip1	-0.552153	0.00830695
Ppp1r15b	-0.572713	0.000785314
Ctnna1	-0.542155	0.0144961
Aff4	-0.69147	2.3398e-06
Per1	-1.4427	1.18824e-10
Zeb1	-0.666329	0.00295956
Wdr4	-0.506856	0.0156966
Sgk1	-0.841302	0.00107914
Kdm3a	-0.540944	0.00572484
Fem1b	-0.571961	0.0012833
Spty2d1	-0.600118	0.00134417
Ranbp9	-0.577726	0.00661634
Tlk2	-0.752162	6.22716e-05
Prkch	-0.561199	0.000257712
B3gnt5	-0.729935	0.00231134
Leo1	-0.691177	0.00262204
Gm4759	-0.545928	0.00375206
F2r	-0.6042	0.0016814
Mipep	-0.503185	0.0103076
Cwc25	-0.73868	0.000122706
Neurl3	-1.10345	9.26818e-12
Fyn	-0.515671	0.0328256
Iars2	-0.619857	0.000109994
C2cd3	-0.596105	0.0187211
Klf9	-0.933088	1.03365e-06
Mcph1	-0.624234	0.0003765
Polr1a	-0.564372	0.00947249
Terf2	-0.710613	0.000722092
Afg3l1	-0.625706	0.00285518
Xlr3b	-0.573945	0.00985311
Rrad	-1.74589	1.07564e-18
Trib1	-0.98817	8.9203e-06
Cers6	-0.507333	0.018957
Zfp281	-0.551745	0.0192797
Rc3h1	-0.52273	0.00210286
Zfp36l1	-0.640132	0.000609617
Heatr3	-0.611978	0.00189384
Ptk2b	-0.738902	0.00105322
Sun2	-0.517957	0.0256068
Skil	-1.94696	1.40734e-10
Adrb2	-0.610111	0.0199197
Mtmr3	-0.516855	0.0173587
Med13	-0.609541	0.00138198
Ier5	-1.26573	1.97456e-11
Etv3	-0.828068	1.03652e-05
Ppp4r1	-0.59192	0.00233553
Crebrf	-0.515538	0.0105439
Ciao3	-0.539554	0.00895946
Glg1	-0.646452	0.000648283
Gnaq	-0.628814	0.00851186
Slc4a7	-0.565299	0.0238481
Nr2c2	-0.57266	0.00116657
Rrp7a	-0.521548	0.0142696
Kat14	-0.779724	7.51493e-06
5330406M23Rik	-0.535231	0.00799748
Rdh11	-0.700083	0.00399744
Pim3	-1.05911	7.96442e-05
Ulk1	-0.671374	0.00069562
Procr	-0.806819	0.00657512
Zfp654	-0.511064	0.00496376
Mcm10	-0.524428	0.00622443
Mcm3ap	-0.521859	0.00935907
Tsc22d2	-0.759392	0.000166786
Axin1	-0.623728	0.00857075
Dhx38	-0.574131	0.030393
Zfp592	-0.58482	0.0190468
Vcpip1	-0.506452	0.0118789
Malt1	-1.10595	1.60866e-08
Tbc1d17	-0.702512	0.00873993
Ago3	-0.555213	0.0108826
Itpkb	-0.616939	0.014934
Gemin5	-0.512626	0.0183553
Clpb	-0.698106	0.00483635
Scaf8	-0.7004	4.92123e-05
Rabgef1	-1.50285	6.09588e-08
Ube2z	-0.68733	0.00146937
Fbrsl1	-0.834936	0.00155269
Armc3	-0.529436	0.0125311
Pex5	-0.575197	0.00211992
Hdac10	-0.652731	0.0224986
Arhgap25	-0.604395	0.00664715
Usp36	-0.67884	0.00965104
Gm31645	-0.708023	0.00099588
Strip1	-0.596923	0.0213192
Gripap1	-0.643814	0.000928451
Lrrc45	-0.52957	0.00857824
Gria3	-0.721775	0.00135058
Csrnp1	-0.946793	3.60018e-06
Stil	-0.729287	0.00272571
Npat	-0.563872	0.0288459
Madd	-0.665297	0.00245068
Cbx4	-0.57652	0.00308449
Kdm6b	-0.994544	3.39572e-06
Coq8a	-0.791093	0.00245836
Itsn1	-0.784972	0.00142961
AW549877	-0.502296	0.0339394
Itprip	-1.02686	0.000191196
Stam2	-0.506587	0.0227747
Map4k4	-0.665415	0.00135745
Gm37033	-0.791397	0.00125414
Slc49a4	-0.85805	4.12978e-06
Rcc1l	-0.651733	0.00454016
Vegfa	-1.44773	7.4257e-12
Dedd2	-0.526788	0.0188891
Cdc25a	-0.531423	0.015702
Dync1li2	-0.517685	0.0338764
Plekho2	-0.501997	0.0243684
Dcaf1	-0.538216	0.0173038
Naip5	-0.531615	0.0107317
Pcyt1a	-0.593026	0.0102064
Agtpbp1	-0.532889	0.0298599
Dus3l	-0.603457	0.00711777
Pou2f1	-0.571479	0.00667326
Smarcal1	-0.517318	0.0467281
Arid5b	-0.713016	0.000522887
Cavin3	-0.555591	0.00295463
Ggta1	-0.506637	0.0167236
Lztr1	-0.521019	0.00836875
Ptgs1	-0.933406	0.000324792
Efl1	-0.568455	0.0134938
Zbtb11	-0.538586	0.0192955
Arsb	-0.561765	0.0063352
Stard3	-0.852959	0.00690519
Tollip	-0.636268	0.00333845
Rassf1	-0.616404	0.0185275
Cdk5rap2	-0.565308	0.00771173
Gm26532	-1.30045	1.88554e-08
Gm37474	-0.638772	0.00962196
Prkd2	-0.504522	0.0480659
Fam117b	-0.530792	0.0228836
Melk	-0.523983	0.0342304
Tnip1	-0.5782	0.0108733
Vps37a	-0.602103	0.0243852
Bhlhe40	-2.37405	3.52271e-15
Tnip2	-0.604601	0.0310361
Togaram1	-0.611941	0.0104619
Ccser2	-0.537249	0.038869
Tnik	-0.996816	5.89489e-07
Naa30	-0.636398	0.0312248
Gm44694	-0.613281	0.00623483
Bcl2l13	-0.584071	0.00568327
Xxylt1	-0.543588	0.0248456
Fnbp1l	-0.653466	0.00752814
Etohd2	-0.527945	0.0265549
Smurf2	-0.564446	0.030805
Tet1	-0.670949	0.00574598
S1pr1	-0.841969	0.000321325
Slco4a1	-0.778196	0.000296265
Gm17334	-0.730507	0.00124922
Patl1	-0.723647	0.0239406
Atg13	-0.553886	0.00988669
Sik1	-1.35987	2.04414e-09
Snapc1	-0.750341	0.00140688
Gda	-0.97978	0.000407525
Cxcl10	-2.0715	8.71484e-14
Pygo2	-0.643551	0.00858488
Maml3	-0.731772	0.000960254
Scaf4	-0.535254	0.0442766
Rnf169	-0.733742	0.0063191
Klf4	-1.44005	2.35859e-06
Hdac4	-0.594402	0.0101193
Epc2	-0.834758	0.0030342
Kdm2b	-0.503997	0.0176365
Nsl1	-0.759126	0.00733011
Rcor3	-0.530936	0.0315481
Tbccd1	-0.643658	0.04511
Cep85l	-0.713963	0.0134718
Arl5b	-1.35497	4.86588e-11
Smad7	-1.2214	4.23904e-09
Id3	-1.38818	1.48605e-05
Ccdc66	-0.554336	0.0443016
Tspan5	-0.769179	0.000420626
Zfp12	-0.908426	0.000157296
Trim11	-0.995379	1.26816e-05
Actr5	-0.522855	0.0494058
Ints3	-0.770301	0.00120403
Egln1	-0.541009	0.0333643
Phc3	-0.584446	0.0220475
Gzf1	-0.616634	0.010129
Ppp1r21	-0.623062	0.0280709
Wdr48	-0.67925	0.0254293
Tsen54	-0.526578	0.024717
Washc2	-0.600929	0.0458448
Cnst	-0.557538	0.038405
Heca	-0.602676	0.0162469
Tedc1	-0.584108	0.0135037
Tbc1d1	-0.713237	0.00288902
Cd14	-1.76231	4.38831e-05
Capn5	-0.64503	0.0217104
Tubb6	-0.834938	0.00935081
Gmeb2	-0.613367	0.0058453
Egln2	-0.651794	0.00578527
Bsdc1	-0.754766	0.0151108
Larp1b	-0.578481	0.0388818
Rlf	-0.67416	0.00219215
Atg2a	-0.650661	0.0281186
E4f1	-0.681714	0.00578513
Etv5	-0.567819	0.00670581
Dffa	-0.773325	0.00257343
Irf2bp1	-0.537369	0.0429287
Nwd1	-0.736505	0.013719
Arnt	-1.1365	5.83034e-06
Plk3	-1.04033	0.000245265
Mafk	-0.800802	0.0171777
Dgkg	-1.29463	0.000155443
Rnf19b	-0.842004	0.000588571
Hbegf	-1.33316	4.9254e-06
Bcl2l11	-1.10643	2.89932e-06
Gm4951	-0.788807	0.0172253
Edrf1	-0.805612	0.00132872
Eaf1	-0.685702	0.0115393
Ptgs2	-0.901291	0.00389386
Ofd1	-0.634868	0.00529317
Adgra3	-0.574534	0.0247926
Ttc17	-0.834179	0.0149499
Tchp	-0.730733	0.0202089
Mtss1	-0.65669	0.00474164
Myo9a	-0.710398	0.0296233
Gm43359	-0.616046	0.0252704
Inpp5e	-0.519602	0.0430566
Itgav	-0.720282	0.00950464
Khnyn	-0.613566	0.0432389
Ddx19b	-0.503529	0.0498751
Zbtb21	-0.717198	0.0255232
Tob1	-0.818888	0.0157749
Nr2c1	-0.696069	0.0375734
Nfkbie	-0.793464	0.0126336
Agap1	-0.672921	0.0200453
Lysmd3	-0.974136	0.00245676
Fam83d	-0.735917	0.0114599
Dtx4	-0.675726	0.00481847
Txnrd3	-0.809525	0.00226809
Zfp820	-0.663567	0.0147156
Mnt	-0.549602	0.0451741
Kifbp	-0.934688	0.00450269
Ddx60	-0.53366	0.0331774
Scarf1	-0.511528	0.0348948
Rab3ip	-0.696853	0.029216
Zfp710	-0.652706	0.00625529
Eme1	-0.914564	0.00519993
Metrnl	-1.27265	0.00084834
Ddx28	-0.664539	0.0400044
Id1	-1.30232	2.25542e-06
Asah2	-0.964718	0.00354632
Pcdh7	-0.672575	0.0238822
Trp53inp1	-0.804752	0.0206067
Trim12c	-0.640117	0.01593
Trpc6	-0.904961	0.0104892
Ccdc61	-0.71573	0.018844
B4galt6	-0.704188	0.0108176
Slc22a5	-0.596886	0.0354522
Rasgef1b	-2.30016	2.62712e-15
Spata13	-0.693491	0.0425202
Rnf19a	-0.840004	0.00293686
Nadsyn1	-0.639599	0.0251241
Gdf15	-1.46628	1.16043e-05
Rsad2	-1.22672	0.000100489
Naprt	-0.756598	0.0465454
Bach1	-0.594102	0.0183838
Tbc1d10a	-1.00728	0.00212437
Zbtb10	-1.45746	4.59767e-05
Upp1	-0.730025	0.0257856
Gpr183	-0.778973	0.00422783
Samd12	-0.653252	0.0259469
Ets2	-0.884273	0.013581
Abcb10	-1.11609	0.00111385
Rnf185	-1.132	5.42197e-05
Abhd6	-0.694135	0.0240301
Ro60	-0.76609	0.0377117
Nucb2	-0.9622	0.00614717
Cptp	-0.901141	0.0135613
Prg3	-2.98855	0.00856177
Gab1	-0.907158	0.00389389
Ciart	-1.24977	2.29496e-06
Dcaf5	-0.871606	0.00314075
Akap1	-1.08268	0.00111074
Pip5k1b	-0.710123	0.03998
Slc25a25	-1.47972	0.000109643
Xlr3a	-0.879405	0.0315394
C2cd2	-0.873999	0.00176901
Trip10	-0.759471	0.0157012
Calml4	-0.59894	0.0432212
Ccdc186	-0.742335	0.00903152
Fgd4	-0.562361	0.036575
Filip1l	-0.873026	0.0148734
Arhgef5	-0.771352	0.0219698
Micall2	-0.68526	0.0352197
Tspyl2	-0.603532	0.0344196
Slc31a2	-0.701497	0.0314321
E430021H15Rik	-0.617288	0.0487858
Nkx2-3	-0.894361	0.00145153
Irs2	-2.15168	7.89778e-12
Nhlrc3	-0.931095	0.00264191
Ercc5	-0.822439	0.0153256
Mir155hg	-0.960342	0.00363998
Gm20008	-0.832906	0.0339597
Ift88	-0.645502	0.0350966
Gm43813	-0.739356	0.0317191
Cables1	-0.995192	0.00271778
Cd28	-2.02261	1.59202e-10
Tbc1d32	-0.660911	0.0373622
Chd7	-1.51364	1.7223e-06
C3	-1.4059	3.21172e-05
Casp9	-0.796641	0.00449822
Ptpn4	-0.673606	0.0303252
Atp6v1g2	-0.648848	0.0191337
Xdh	-1.18384	0.000160568
Ndst1	-0.877359	0.0291034
Dmxl2	-0.81469	0.0219855
Nr4a3	-3.10663	4.03224e-12
Sorl1	-0.621504	0.0308725
Tpsb2	-10.5813	0.00356639
Zfand2a	-0.833979	0.0315643
Zbtb2	-0.843655	0.0260469
Prkg1	-0.683782	0.0424402
Sik2	-0.960133	0.00881075
Cemip2	-0.812893	0.0417594
Clec4a2	-1.623	2.97559e-05
Nfxl1	-0.850978	0.00683117
Gm45223	-1.01107	0.00536103
Crispld1	-0.848271	0.00819489
Lrrc20	-0.769082	0.0185529
6820431F20Rik	-0.837763	0.00539297
Rfx2	-0.965294	0.00991154
Smcr8	-0.838599	0.021564
Zbtb43	-1.03216	0.00339975
Capn10	-0.799323	0.046396
Zbtb48	-0.819459	0.0226748
Mtus1	-1.13194	0.000560158
Sp4	-0.761066	0.0266236
Rab7b	-1.30816	0.000149618
Usp53	-0.671542	0.0325031
Gucy1a1	-0.906295	0.0198116
Fbxo17	-0.814444	0.049759
Tcp11	-1.1122	0.0129711
Ly6a2	-1.4899	0.00271163
Gm43430	-1.44528	0.000755981
Mir22hg	-1.85209	1.05926e-06
Gm47664	-1.15863	0.01361
Prrg2	-0.899828	0.00607673
Phlda1	-0.98193	0.00394201
Lats2	-0.729352	0.0223889
Dusp16	-1.02403	0.0128042
Arl13b	-0.852394	0.0306691
Sytl4	-1.0595	0.00738512
Jazf1	-1.62986	0.000199932
4930480K15Rik	-1.05837	0.0134548
Clec5a	-1.44936	3.95813e-05
Ddx23	-0.770379	0.0295367
Cish	-1.33168	0.00039154
2610005L07Rik	-1.0871	0.00735554
Tmtc3	-1.01978	0.00641812
Gm36161	-0.746337	0.025604
P2rx7	-0.621981	0.04295
Papss2	-1.11412	0.0299476
Traf1	-1.3551	0.000116233
Abcg3	-1.14388	0.00403617
Klhl26	-0.938515	0.00900655
Ptpn23	-0.623384	0.0475112
Clcn5	-0.86064	0.0329259
Zfp335os	-0.79951	0.0421311
Mgl2	-0.93935	0.0177705
Rab20	-1.01847	0.0434952
Arhgap35	-0.805135	0.0487691
Fam110c	-1.12929	0.00645969
Lncpint	-1.51632	7.47119e-05
Zfp65	-1.01335	0.0145686
Gm26982	-1.30258	0.000111552
Ccl5	-1.62178	0.00404463
Gm22107	-0.905323	0.0107994
9330162G02Rik	-1.2673	0.001013
Sorbs1	-1.03766	0.0153477
Gm4828	-2.62419	0.000673238
Gm37420	-1.47516	0.00111295
Utp14b	-0.984465	0.0306629
Hspa1b	-2.24978	3.49186e-06
Ovca2	-1.38208	0.000173104
Cpeb2	-1.46709	0.000136478
Fbxo32	-1.04912	0.0374587
C1rl	-1.03063	0.0102156
1200007C13Rik	-0.88334	0.0255258
Ctla2b	-1.83173	1.87782e-05
Naip6	-1.59244	0.000910726
Lbhd1	-0.840846	0.0437386
Sh3pxd2b	-0.993262	0.0405049
Rapgef4	-1.43314	0.000305557
Il1r2	-1.96409	8.36276e-05
Cd86	-0.947478	0.042476
Mapk12	-1.26048	0.00347172
Peli2	-0.922169	0.039224
Nrp1	-1.15033	0.02852
Ly6k	-2.72997	5.9912e-08
Zfp319	-1.00117	0.0243685
Grasp	-1.06575	0.00417624
Pwwp2b	-0.978871	0.0121954
Gm45153	-1.21608	0.0371426
Gm37728	-1.42144	0.00341642
Cdk14	-1.31319	0.00950404
Mrgpre	-0.895331	0.031934
Neurl1b	-1.20287	0.00526944
Trem1	-1.50125	0.00290658
Otud3	-0.847713	0.0356149
Rnf217	-1.12402	0.0405519
Acad10	-1.08244	0.00548756
Cadps2	-1.30175	0.000986583
Trib3	-2.22721	0.00233999
P4htm	-1.07112	0.0321466
Ttn	-2.12445	0.000659212
Fcnb	-3.05975	0.000422265
C130051F05Rik	-0.902325	0.0413223
Pde1b	-0.991098	0.0346378
Fzd4	-1.6184	0.0105706
S100a9	-2.9178	1.82708e-05
Kcnk5	-1.18112	0.0233455
Fgd5	-1.34487	0.0133862
Havcr2	-1.33643	0.0187113
Oas3	-0.863201	0.0414181
Gm37084	-1.1076	0.0331017
1700109H08Rik	-0.858355	0.0369162
1010001B22Rik	-0.967644	0.0320079
Sbspon	-1.10676	0.0130982
Dmd	-1.20028	0.00700014
Chil5	-1.01962	0.0159601
Srl	-1.01573	0.0426213
Gm37598	-1.07398	0.0196241
Castor2	-1.06569	0.0439394
Gpx3	-1.95102	1.16729e-05
Hcar2	-2.43395	0.000312971
Gm38384	-0.997208	0.0459314
6030400A10Rik	-2.75006	1.59892e-05
Il10	-1.86055	0.00133023
Tmem156	-1.47848	0.0107698
Prom1	-1.6882	0.0157264
Gm45640	-1.62084	0.0143278
Gm45220	-1.51634	0.0335927
Gm37297	-1.19771	0.0309976
Fbxo46	-1.53184	0.00224724
Gm17477	-1.0163	0.0362938
Tnni3	-1.48841	0.00987815
Rbm12b1	-1.29971	0.00483839
Gm20274	-1.06348	0.0302979
Slc22a21	-1.15658	0.0159683
Zfp773	-1.15296	0.039786
Prkcb	-1.53091	0.00200603
Gm48562	-1.17227	0.0457003
Engase	-1.1062	0.0346972
F3	-1.42374	0.0129847
Mill2	-1.47751	0.0227642
Sgsm1	-1.50729	0.0131384
Gm5113	-1.35882	0.0182487
Hey1	-1.73749	0.0186428
Gm50321	-1.13619	0.0332875
Trp53inp2	-2.08347	0.00442809
Mgam	-1.58554	0.0120096
Zfp874b	-0.984878	0.0348727
Tent5c	-1.41592	0.0473402
Gnal	-1.09417	0.0463178
Serpinb8	-1.82804	0.00937654
Arhgef25	-1.34329	0.0465416
4833403J16Rik	-1.59604	0.0284233
Gbp6	-1.18438	0.0461623
Gm43254	-1.44877	0.017481
Gm45555	-1.3919	0.0123242
4930447C04Rik	-1.32995	0.0275625
Ctla4	-2.61099	7.90085e-05
Rassf6	-1.97966	0.00608642
Gm48302	-2.51928	0.0020137
Psd	-1.42255	0.0389618
Axl	-1.40838	0.0355402
Hmgb1-ps3	-2.89145	0.00146142
Gm50012	-1.74616	0.04082
Gbp9	-1.65964	0.0310474
Gm37368	-1.7015	0.00572081
Tmem119	-1.56379	0.0178874
Cyp26b1	-2.45241	0.0229302
A730011C13Rik	-1.65164	0.0397682
Gm42551	-1.32888	0.0285948
Zfp473	-2.18856	0.00818597
Ephb6	-1.51335	0.0350037
2610011E03Rik	-1.82333	0.0479058
Bmx	-2.22443	0.0186851
Mcpt4	-8.41506	0.0205148
1700047K16Rik	-1.85024	0.00598475
Tert	-1.36339	0.0302464
Lif	-1.94341	0.0120165
Plcl1	-1.5702	0.0367641
4930526A20Rik	-1.84467	0.00494687
Gm9968	-1.32363	0.0325397
Farp1	-2.53681	0.000511859
Arpp21	-1.48405	0.0319057
Rhbdf1	-2.70326	0.00159829
Cyb5d1	-1.58568	0.0219506
Gm42611	-1.68236	0.0180468
Insrr	-1.86196	0.0299358
Rps15a-ps4	-1.68833	0.0141171
Rasl11b	-3.47406	0.00102098
Hspa1a	-2.73319	0.000225728
Gprin3	-1.42542	0.0476237
Amotl2	-3.12531	0.00277028
Il1b	-2.10408	0.0332722
Pp2d1	-2.36559	0.00367072
Rbm44	-3.6726	2.65383e-05
2510009E07Rik	-1.98224	0.0211398
Shcbp1l	-2.44801	0.00335167
Gm48138	-2.37236	0.00368814
Nrarp	-1.78472	0.0189326
Cd3g	-7.18833	0.00726321
Gm49125	-1.5705	0.0459486
Klf12	-1.9903	0.044123
Hectd2	-1.91796	0.017937
Plch1	-2.16046	0.0241838
Efhc2	-2.45015	0.00259251
Rps6ka6	-1.93688	0.0264467
Rasip1	-2.0467	0.0311763
Gm43545	-2.05528	0.0192614
9630010A21Rik	-1.79761	0.0302367
1810006J02Rik	-1.87526	0.0247402
Gm47826	-2.92333	0.00620837
Col5a3	-4.66994	0.00152446
Arfgef3	-2.07679	0.0219658
Piwil2	-2.74867	0.00353342
Gm38125	-2.30339	0.0431043
Gm43707	-2.75625	0.0204509
Gm22043	-1.73017	0.0393562
Gimap3	-4.13466	0.000145699
Gm29776	-2.78785	0.0334098
Ccn1	-2.8644	0.00314013
Thsd4	-2.53583	0.0228606
Bcl2a1d	-2.14016	0.0232898
Tnfaip6	-2.29994	0.0129205
Mx2	-3.31604	0.00165746
Gm50387	-2.1489	0.0262173
Fam71a	-2.72988	0.0131054
Kif26b	-2.24286	0.0341442
Txk	-2.84807	0.0139005
4933440M02Rik	-3.07267	0.0103813
Gm44667	-1.80745	0.0365649
Zfp526	-2.05796	0.0485658
Pou6f1	-2.86489	0.0384134
Rprml	-3.30967	0.00203919
Neil2	-2.75471	0.0225318
Adam2	-4.66904	0.000914785
Lzts1	-3.79832	0.0025397
Gprc5a	-2.90834	0.0417014
Insyn2b	-2.91078	0.00754039
Slamf8	-2.77597	0.0273452
Zfp558	-2.38722	0.0215565
Rbm24	-3.00334	0.0215
Cxcr3	-2.50195	0.0165948
Ccdc136	-3.74424	0.00195865
Pcdhb22	-7.08942	2.08267e-06
Cdc42ep2	-7.08583	1.22696e-06
Gm9574	-2.08326	0.0334891
Gm49463	-3.68839	0.00361904

## Sheet: Table3
Supplementary table 3_List of upregulated genes in oHSCs compared to yHSCs after 4 months of transplantation
gene	log2FoldChange	pvalue
Ppia	1.52491	5.94766e-15
Ubb	1.2448	5.99276e-06
Elane	1.25179	7.8834e-09
Mpo	1.1741	1.41773e-07
H2az1	0.788922	1.76671e-05
Rpl13	0.889238	2.6155e-10
Pfn1	1.01483	9.52922e-05
Ctsg	0.847161	6.06769e-07
Car2	1.19765	8.26717e-07
Car1	1.44616	2.99845e-11
Hmgn2	1.02784	5.22601e-06
Ms4a3	0.797792	8.30403e-05
Prdx6	0.854758	0.000193218
Gstm1	1.36523	3.6172e-08
Lgals9	1.02617	0.000495336
Dazap2	0.891331	0.00158603
Mdh2	0.849781	0.0028144
Rpl10	0.831071	1.69981e-06
Rps2	0.866663	1.78811e-07
Tecr	0.886907	0.0011177
Hmgb1	1.14753	2.47816e-08
Tsc22d1	0.76062	0.00308906
Rpl15	0.906106	4.58828e-09
Ppp1ca	0.904024	0.00348485
Hspa5	0.807639	0.000122579
Ssr2	0.774533	0.000421036
Cycs	0.760394	1.39132e-05
Rac2	0.784725	0.00111115
Mt1	0.992483	2.86461e-10
Map1lc3b	0.943967	7.2231e-06
Uqcrc1	0.85144	0.00862204
Lyz2	0.850469	0.00047491
Tuba4a	0.893031	0.000143651
Rpl29	1.00394	8.68398e-09
Anxa1	0.882739	0.00102237
Cpa3	1.21915	1.12337e-05
Ubb-ps	1.09172	0.0018694
Eno1	1.52479	8.06808e-06
Clec12a	0.962213	9.40152e-05
Prr13	1.03675	0.000196417
Pdia3	0.856843	0.005966
Capzb	0.75286	0.0081598
Sumo2	1.20914	2.63355e-09
Arpc1b	0.858815	0.00123878
Rpl17	1.95314	6.33934e-18
Nutf2	1.05229	3.48823e-06
Actg1	1.24928	5.06731e-09
Txn2	0.817753	0.00333041
Cd81	0.794545	0.00150172
Lta4h	0.951538	0.000507806
Rpl7a	0.774929	0.000620024
Ddx39	0.760833	0.00194094
Ubc	1.05632	1.29573e-08
Cst7	0.876053	8.97804e-05
Cdkn1a	0.907003	1.19656e-05
Cers2	0.897404	0.00243953
Phb	0.962303	3.23638e-06
Ube2n	0.824187	0.00037599
Tmed2	0.86533	0.00205711
Idh3a	0.793829	0.00496043
Rpl7l1	0.799517	0.000504112
Adk	0.957922	0.000126969
Timm23	1.12161	2.1649e-06
Syngr2	1.06258	7.17514e-06
Cops4	0.813745	0.00277606
Psmc2	0.891534	9.44862e-05
Rsu1	1.07886	1.15831e-05
Plaur	1.21161	3.65254e-05
Pf4	0.941864	6.2016e-05
Apoe	1.06476	3.44393e-05
Napa	1.09018	0.00120596
Iscu	0.75074	7.04319e-05
Hmgb3	0.933072	3.59951e-05
Anxa5	0.806598	0.0028908
Ninj1	1.0153	1.83275e-05
Smu1	0.759285	0.00646695
Ifngr1	0.75125	0.00102749
Mcpt8	0.75907	0.000672592
Ppp1r15a	0.902332	1.86227e-05
Herpud1	0.799242	0.00398446
Ctsz	0.761195	0.00241114
Oser1	1.29182	0.000108935
Mospd3	0.78393	0.00572833
Ctsb	0.870983	0.00180971
Psmd5	0.851002	0.00941346
Psmd11	1.09084	5.01666e-07
Gstm5	0.882287	2.93556e-05
Akr1b3	0.842428	1.85116e-06
Capza1	1.23969	0.000747015
Selplg	0.761048	0.00130659
Kpna2	1.46801	3.83425e-05
Rab11b	0.774707	0.000111066
Rnps1	1.02489	2.89282e-06
Plscr1	2.13999	2.85023e-13
Trp53	0.765051	0.000152229
Ap2m1	1.14854	0.000263053
Fcgr3	1.73726	2.87293e-07
Gm19590	0.807448	3.67886e-05
Atp6v0c	1.45542	2.37659e-07
Wdr18	1.12449	0.00160149
Rab8a	0.764959	0.000147884
Arl4a	0.786359	0.00117114
Igkv1-110	8.89596	0.00327624
Eif2b1	0.978475	9.84508e-05
Dnajb6	0.780436	9.75393e-05
Anxa3	1.04904	2.70772e-05
Spi1	0.801443	0.00986061
Yif1a	1.14122	0.00212813
Gm2000	1.47491	3.75226e-12
Elovl1	1.14384	0.00106288
Ddit3	1.08853	4.75546e-10
Sbds	0.851003	0.00214203
Mrpl37	0.809615	0.00110274
Alas1	1.02088	1.85027e-05
Bin2	0.895083	3.0444e-05
Nrros	0.833375	0.00375037
Tmem97	0.992249	0.000237075
Maf1	0.784642	0.00151738
Blvrb	1.22371	2.45096e-11
Gm9800	0.87789	9.35184e-08
Pdzk1ip1	0.861633	4.40078e-08
H1f0	0.920088	6.88235e-07
Acaa2	0.952217	0.00126902
Sf3b4	1.29383	0.000574982
Akr1e1	0.80342	0.000942022
Tspan31	1.12461	0.000592892
Dynlt1f	1.08856	4.05404e-07
Utp4	0.883572	0.000431045
H2-Aa	0.805517	8.49416e-05
Atp6ap1	0.879458	0.000544106
Tfg	0.798735	0.000256949
Tm2d3	0.791989	0.00095454
Ufd1	0.769071	0.00929948
Ube2l6	0.939862	0.00347412
Isca1	0.76382	8.38733e-05
Pglyrp1	1.0376	8.17869e-09
Ap1m1	0.848737	0.00100588
Slc25a17	1.06507	0.000676083
Mtfr1l	0.929727	0.00212351
Eri3	0.862113	0.0111402
Pgam1	1.36701	4.99745e-06
Adrm1	0.823088	0.00509283
Comt	0.810873	0.00104702
Gng11	1.05035	8.76268e-10
Hes1	1.8354	3.82026e-19
Mpc1-ps	1.08706	1.02013e-06
Ctsa	0.922525	0.00352975
Gem	0.865051	4.6782e-05
Gps2	0.801504	0.000892623
Dera	0.787409	0.000288282
Psmf1	1.00122	0.00113631
Aurka	1.04225	0.000412774
Dstn	0.978438	9.10319e-05
Cpsf3	0.761497	0.00076697
Cinp	0.813255	0.000827403
Tmed4	0.814838	0.0119784
Tmx2	0.945535	0.00316831
Aup1	0.89315	0.00291199
Alg3	0.922996	0.00113777
Acd	0.949108	0.00225613
Hist1h2ao	1.55423	3.3498e-21
Lin37	0.914945	7.28153e-06
Tgtp2	2.10161	0.00083984
Ctsc	0.811486	0.0240378
Hmgcl	1.2172	1.36542e-06
Inka1	1.08693	1.24778e-05
Scamp3	0.784124	0.00459683
Nupr1	1.39972	1.60991e-06
Cebpb	1.37535	1.03377e-08
Ppp1cc	0.854312	0.000270882
Bid	1.0488	0.000167318
Nsfl1c	0.819644	0.000786471
Jmjd6	0.859991	5.73074e-06
Slc35a4	0.838896	0.0001016
Ica1	0.940884	0.00324498
Capg	0.784501	0.00570971
Zdhhc4	0.961856	0.000466751
Vps72	0.750512	0.025903
Trem3	1.00061	1.16231e-07
Cdca5	1.08216	1.75753e-06
Tor1a	0.773586	0.00303419
Noc4l	0.80432	0.00235608
Alkbh6	0.78704	0.0015745
Otub1	1.06839	0.00322539
Cldnd1	0.788748	0.00585618
Wbp2	0.850581	0.0123852
Vps41	0.857518	0.000841808
Rab1b	0.879071	0.0184
Ergic1	0.880423	0.0012386
Glmp	0.938795	0.00430582
Dnpep	0.958505	0.000187205
Ciapin1	0.915207	7.81911e-05
Fuca1	0.891051	9.02559e-06
Zpr1	1.05534	1.82645e-05
Degs1	0.850946	0.00296118
Timm8a1	0.955615	4.98002e-06
Ncf4	0.794037	0.00531469
Selenop	0.759862	0.020038
Tmem40	0.953891	1.53653e-06
Gm10282	0.988025	0.00014108
Cyb5r3	0.769982	0.00987228
Taf1b	0.784915	0.00637718
Cela1	0.784398	0.00297223
Aimp2	0.9094	0.0135636
Fcgr2b	0.860948	0.00152758
Unc119	0.754593	0.000562434
Drg2	0.838155	0.0125224
H2-DMb1	1.05046	6.35293e-05
Aldh1a1	0.951768	3.16594e-05
Scamp2	0.753446	0.000489312
Triap1	0.795616	0.000472167
Sh3gl1	0.761998	0.00081765
Nif3l1	1.15077	0.00320669
Zc3hc1	0.859976	0.000352247
Stx5a	0.751209	0.000696553
Msrb2	0.828122	0.00284579
Mpv17l2	0.753058	0.00436578
Gps1	1.13079	0.00223593
Gfi1b	1.83959	1.32314e-06
Igsf6	1.18111	0.000559478
Sap30bp	0.870499	0.00535082
Gm7964	1.01343	0.0115433
Coro1b	0.768376	0.0322847
Rpl6l	0.751437	0.00145522
Leprot	0.820281	0.00253031
Bambi	0.989178	0.000404834
Tubg1	0.805155	0.0356356
Rabif	1.02425	0.00714806
Pithd1	0.786774	0.00372237
Chst12	1.00962	0.00249048
Pmm2	0.940134	0.00260331
Gtf2h3	0.925456	0.0112861
Krt18	1.48353	8.8187e-07
Plin2	0.855559	0.00208269
Dkkl1	0.764669	0.00305817
Surf2	0.8085	0.00225379
Haus7	0.787262	0.000309721
Miip	1.01551	0.00892164
Cdca7l	0.820326	0.0463552
Nt5c2	0.909048	0.00374794
Gpaa1	0.762686	0.00410302
Tango2	0.828826	0.00804004
Uckl1	0.899386	0.00520021
Hp	1.06341	0.00035932
Lypla2	1.01074	0.00297938
Caml	0.787831	0.00313812
G6pdx	0.965349	6.01088e-06
Bin1	0.791393	0.00416239
C1qtnf12	1.15517	1.45163e-06
Necap2	0.972867	0.000564244
Thoc6	1.0037	2.03928e-06
Lat	0.830445	0.000125591
Mrps18b	0.867142	0.0159951
Prmt1	0.761333	0.0394008
Clp1	0.770081	0.00603184
Golga5	1.00019	3.92858e-07
Clk3	0.966563	0.00270931
Bad	0.79488	0.00139812
Zfpl1	0.800594	0.0274997
Tmem9	0.797156	0.00116637
Asns	1.90345	3.99937e-13
Ints10	0.776202	0.00382544
Gdf3	2.70121	4.09634e-20
Commd9	0.87001	0.00359051
Gba	1.19724	0.000487885
Gm15915	1.17963	1.06553e-07
Mlkl	0.893848	0.00166671
Hdc	1.01747	0.00393333
Klf1	1.71135	2.63844e-10
Slc6a13	0.831834	0.000171997
Cyb561d2	0.951627	0.00811421
2610318N02Rik	1.09343	3.48055e-05
Slc30a7	0.809682	0.00215074
Orai1	0.835068	0.00889682
Crbn	1.05362	0.00284454
Glb1	0.839887	0.000640916
Ccdc28b	0.78224	0.00135803
Asb3	0.846082	0.00817182
Trim13	0.836318	0.015447
Cd68	0.996203	0.00218236
Mospd1	1.18705	0.000239706
Prr14	0.905059	0.00304018
Tmem175	0.957479	0.00821202
Cdipt	0.916151	0.000430331
Selenom	1.23927	1.21094e-09
Gm15387	4.86409	3.75431e-69
Pitrm1	0.755808	0.000714771
Pmpca	1.02258	0.00112153
Gm11223	1.67763	8.04363e-11
Dhrs11	1.0795	0.000153353
Plk2	2.39603	2.06797e-16
Fam110a	1.09726	8.70808e-07
Plscr2	3.57707	1.46726e-36
Vps26c	0.837535	0.00147106
Ahcy	0.758499	0.00124363
Pdia4	0.956896	0.00037015
Ftsj1	1.27426	2.00922e-05
Rmc1	0.780814	0.0130679
Rnf166	0.962367	0.000975065
Tnip3	0.845749	0.00213657
Msmo1	0.874927	0.0169509
Tuba8	1.83888	2.2164e-05
Isg20	0.919521	6.18084e-06
Rnf5	0.929282	0.00360056
Mad2l1bp	0.775681	0.000351445
Gimap5	0.825154	2.44271e-05
Nup35	0.99691	9.68181e-05
Nsdhl	1.26997	0.001422
Slc19a1	1.15957	0.000284051
Ncstn	0.823214	0.00610674
Laptm4b	0.978238	8.27429e-05
Gm5559	3.26193	3.7886e-45
H2-T22	0.833071	6.83734e-05
Tdp1	0.890865	0.000879871
Mfsd5	1.34742	1.59366e-07
Klhdc3	0.987743	1.6291e-05
Gosr2	0.942124	0.000132261
Mettl22	0.979998	0.00212712
Renbp	0.851322	0.000166017
Kansl2	0.909184	0.000609072
Thap7	0.961782	0.000434152
Fars2	0.889358	0.00441696
Id3	1.71793	3.65342e-09
Xpnpep1	0.885185	0.00662188
Cnpy4	0.783805	0.000857038
Htra2	0.772933	0.00809873
Fam118b	1.0871	4.3504e-06
Btg3	1.08594	6.56088e-05
Crot	1.05559	0.000722481
Hsdl2	0.754103	0.00794413
Poglut2	0.91215	0.00557816
Ltb	0.821218	0.0168913
Mmrn1	1.40974	4.10625e-09
Dsn1	0.809714	0.00636358
Fam45a	0.855791	0.0110307
Sirt2	0.844193	0.00153357
Rad23a	0.866636	0.0497896
2310061I04Rik	0.958876	0.0002871
Cmtm3	1.13934	3.20185e-05
Cdkn2c	1.04673	3.43795e-06
Nt5m	0.779887	0.00665662
1700006J14Rik	2.32848	5.71428e-19
Hmga1	1.15127	0.000431457
Usb1	0.901065	0.0208725
Dennd2d	0.760888	0.000384723
Ext2	0.85622	0.000594529
mt-Co3	1.35253	2.95921e-06
Gata1	1.18268	5.53362e-07
Ints12	1.07536	0.000188634
Gstm2-ps1	1.22256	0.000460652
Rrp9	0.802705	0.00188274
Ftl1-ps1	0.970116	0.00157295
Prxl2a	1.21337	5.4179e-05
Naa80	1.12773	0.00656399
Rrad	1.14457	2.77574e-05
Lrrc57	0.996672	0.0164414
Tcn2	1.43972	3.21359e-05
Gm7308	1.2138	9.49138e-05
Slc30a6	0.882616	0.0199119
Phkg2	0.947415	0.00897001
Rpl17-ps3	1.18921	8.24426e-06
Dynlt1b	1.8033	4.02971e-16
Bcl7b	0.886302	0.00668511
Gm42047	2.53116	1.59652e-18
Slc38a5	2.65173	1.56333e-13
Tada1	1.48576	6.76348e-05
mt-Co2	0.963071	0.000747626
Tmem141	0.761875	0.000259777
Dynlt1a	1.45481	1.90625e-06
Dph7	0.858971	0.00204636
Rab4a	1.37599	1.86333e-05
Zbtb25	0.827661	0.0226413
Cryzl2	0.993297	0.000245265
Cd300a	0.929188	0.00221616
Tcp11l2	0.863625	0.0244475
Grina	0.936565	0.000921633
Sigirr	0.85806	0.00645912
Wdr55	0.830794	0.000196173
Vrk2	0.965198	0.0260409
Sgk1	0.85639	0.00748402
Myd88	0.995664	0.00356642
B4galnt1	1.0947	0.00452494
Dgat1	0.85059	0.00756618
Cnn3	1.13325	0.0011068
Serpine2	1.55572	0.00016368
Tmub1	0.922102	0.00540692
Flad1	1.02474	0.00169615
Tmem120a	0.936537	0.00936338
Cma1	11.7327	2.30343e-14
Bpgm	0.784131	0.039824
Tgtp1	2.20614	5.14722e-07
Tmem71	0.830368	0.033033
Oma1	0.814145	0.017496
Ncoa4	1.26278	0.000110752
Epdr1	1.09249	4.89748e-05
Stradb	0.941847	0.00164596
Hadhb-ps	0.925455	0.0378024
Cox5b-ps	1.61088	4.89857e-13
Selenbp1	1.25766	1.97192e-06
Slc66a2	0.791925	0.00312232
Gla	0.924072	0.0457337
Nfkbib	0.792348	0.0422447
Grhpr	0.780086	0.00677629
Btk	0.815786	0.0084218
Gadd45g	1.06582	0.000242872
Enpp5	1.31095	0.00189006
Gm15446	0.980991	0.000912631
Gstm4	1.4627	0.000324004
Id2	0.940441	0.000327023
Thap11	0.825902	0.00074194
Ddx49	0.978062	0.0182035
Ndufs6b	0.889044	9.42722e-05
Sult1a1	2.93148	3.25214e-23
Tm9sf1	0.778847	0.0226995
Ctse	1.93973	2.63746e-07
Atg4a	0.897409	0.00738974
Rassf1	1.1175	0.00412693
Kif2c	1.18492	5.47955e-05
Naga	0.794951	0.00860203
Gnpda1	0.941588	0.00564343
Rit1	0.846608	0.00367969
Gstm2	1.36681	9.75054e-07
Pkmyt1	1.11622	0.00817555
Tmed10-ps	0.771895	0.00789626
Crem	0.795683	0.00233538
Spp1	0.947613	0.0098316
Scp2-ps2	0.861248	0.00109611
Iigp1	0.783726	0.00820853
Zfp51	1.10186	0.00640137
Mrm3	0.905622	0.026528
Traip	1.17357	4.80773e-06
Vill	1.43839	5.46476e-06
Snap47	1.36262	3.31797e-05
Esam	0.750003	0.0102262
Mthfsd	0.949727	6.79057e-05
Gbp2	0.875706	0.0124143
Plk3	1.0016	0.000634449
Zscan21	0.918491	0.00017848
Gm7336	6.80252	4.25874e-42
Mrgpra2b	1.83358	8.05035e-08
Tmbim1	0.917257	0.00163199
Gtf2h4	0.831588	0.0010006
Ccdc84	0.904824	0.00180851
AW209491	1.20525	0.0115695
S1pr1	0.824411	0.00400249
Arl16	0.953926	0.00261493
Ermap	0.840739	0.00853045
Xlr3b	2.38958	1.97421e-17
Msto1	0.800035	0.0205496
Scarb1	1.0254	0.0178895
Tnfaip8l2	0.789537	0.0108584
Tfpi	2.69618	3.09536e-17
Tspo2	1.1102	9.3564e-06
Procr	1.08444	0.000659382
Tom1l1	0.955855	0.00717244
Gm15459	1.13787	0.00123887
Cyp2j9	1.00021	0.000573838
Tdg	0.827897	0.00353972
Bdh2	0.752047	0.00464489
Eral1	0.829364	0.00232489
Tdrkh	1.36193	0.000676354
Gm35551	0.787919	0.000788063
Ccdc130	1.28362	0.000108449
Gm29946	0.96963	0.00262691
Tpsb2	11.1925	6.97751e-14
Cyp4f13	1.00336	0.0136449
Gm4950	0.856179	0.00134849
Gm28661	2.15876	9.10559e-11
Pgm3	0.86822	0.0319316
Gm6382	0.96323	0.0127071
H2-Q5	1.12979	8.32784e-05
Gchfr	0.775837	0.0124012
Taf6	0.923427	0.0252897
Smim1	1.62218	2.76675e-07
Icam1	1.12216	0.000980775
Aspa	1.40653	0.00190707
Id1	0.881069	0.0158626
Mylpf	1.32002	0.000240782
Naa60	0.869111	0.0224252
Rpl21-ps15	2.76157	3.27478e-19
Manbal	0.794007	0.0298439
Cyb561a3	1.06454	0.000815381
Hgsnat	0.782904	0.0136774
Fggy	0.773144	0.0402794
Lhcgr	1.24625	7.41084e-06
Aen	1.11527	0.00990718
Ighv1-53	10.2124	0.005496
3110001I22Rik	1.64983	0.00017573
Prmt9	0.788105	0.0145143
Rab27b	0.797554	0.0113985
Pdxdc1	0.758224	0.0376811
Far2	0.985304	0.0265059
Phf11d	0.754824	0.046099
Aunip	0.989143	0.00633315
Tnfrsf12a	0.846393	0.00375173
Nmrk1	0.832029	0.00771805
Oas1a	0.958163	0.0136555
Rhd	1.44349	9.94039e-05
Bpifc	0.949766	0.000396483
Myo7a	0.823032	0.016008
Hbegf	1.03638	0.00196054
Gm15590	1.71158	0.000155287
Mettl27	0.826277	0.0174945
Leng1	0.788707	0.0100915
Neu1	0.766722	0.0352724
Ebi3	0.952432	0.0363486
Dennd1c	1.1408	0.00114078
Gm8797	0.913696	0.0235984
Oaf	1.16622	4.21973e-05
Ccne1	1.24099	5.58938e-06
Ube4a	0.790051	0.00794727
Phf11b	0.936728	0.00618892
Dlgap4	0.975437	0.00217602
Ciao3	1.12487	0.00794513
Angptl4	1.2741	0.000659783
Cd14	1.65596	9.80114e-05
Tle6	0.828454	0.0279583
Gm15501	1.34629	8.68797e-07
Nicn1	0.997471	0.00279334
Lhpp	0.827002	0.00402943
Pvt1	1.12868	0.0039366
Zfp809	1.07472	0.0030022
Lsm11	0.998675	0.0211389
Taf8	0.854993	0.0179399
Tmem273	0.822498	0.00476895
Cysltr2	0.837524	0.00713668
Tubb6	1.40179	4.47638e-06
Sla2	1.03234	0.0184949
Bnip3l-ps	1.86187	3.29314e-07
Tmem39b	1.28184	0.00435574
Kcnk12	0.938009	0.0207502
Gatb	0.792141	0.0471547
Ap2m1-ps	1.25478	0.0180584
Dnajc12	1.155	0.00238768
Bsn	0.833188	0.0162423
Map3k3	0.828226	0.012027
Taf1a	0.990128	0.0264322
Gm13160	3.94413	1.24006e-10
Atp5k-ps2	1.4129	4.88913e-07
St3gal6	1.30877	0.000105662
Slc17a5	0.753367	0.0167655
Ctsh	1.27511	0.00453024
Gm2573	0.924867	0.000932225
Acy3	1.00469	0.00748454
Gypa	1.18278	0.00163427
Hsd11b1	1.43181	0.000395451
Txn-ps1	2.12497	6.76112e-13
Gpr183	2.80406	1.81952e-08
Morf4l1-ps1	1.65157	3.72431e-06
Rhag	2.08145	7.05384e-07
Gm19810	1.19184	2.80226e-05
Rpusd1	0.941104	0.0243238
Ubxn11	0.890859	0.0124231
Ltb4r1	1.0057	0.0205267
Ublcp1	0.946275	0.00508887
Cpne8	1.10319	0.00590682
Cldn13	2.40194	5.98365e-08
Carhsp1	1.77636	3.76281e-05
Fhl1	1.511	8.13369e-05
Tmem53	0.86721	0.00982003
Dok3	0.850289	0.0235812
Nxpe2	2.18647	4.39104e-07
2810002D19Rik	0.835723	0.0349928
Scrn3	0.834075	0.0096478
Trp53rkb	0.840319	0.00568906
Epor	0.847053	0.020396
Vwf	1.46949	0.000928623
Dpp7	0.926971	0.0084155
Maged2	1.02343	0.0392643
Dph2	0.802834	0.0278217
Gstt1	1.58721	2.27888e-05
Ftl2-ps	1.23752	0.0141838
Usp18	0.838985	0.0242761
9630013D21Rik	0.825237	0.0102501
Plpp2	1.08032	0.0368113
Upp1	1.72173	9.32702e-06
D230025D16Rik	0.944039	0.0107683
1700020L24Rik	0.947022	0.00565081
Znrd1as	0.896607	0.0115742
Art4	0.951965	0.0227441
Eya2	1.01293	0.00360683
Tax1bp3	1.85545	2.6654e-05
Pmaip1	1.0042	0.0328376
BC017158	0.965507	0.010197
Aqp11	0.987245	0.0261041
Cep72	0.857154	0.0058161
Gm4951	0.899642	0.015103
Slc15a4	0.766318	0.00994281
Kctd2	0.942241	0.00173689
Xdh	2.42014	5.79532e-07
Gm46542	1.49619	2.82325e-06
Ift88	0.914062	0.0248357
Elmod3	0.987099	0.0289833
Tcf15	1.26702	0.00526477
Mr1	1.09012	0.0129167
Cox20b	1.11392	0.000356914
Lilr4b	2.66388	1.59331e-08
Gm10052	0.997292	0.017784
Cavin2	1.12047	0.00548367
Erp27	0.93637	0.00956824
Cln8	1.08664	0.00209706
Slamf1	1.06924	0.0130364
Atp1b2	0.950165	0.00869786
Clu	1.50736	0.0170128
Il18bp	0.960609	0.0469964
Wsb2	1.35854	0.000169044
Slc8b1	0.853772	0.0186859
Zfp84	1.18047	0.00208449
Gp9	1.36178	0.00558579
Hey1	1.20728	0.000198275
Sacm1l	1.23755	0.0440512
R3hcc1	0.892597	0.00832542
Fam160b2	1.22495	0.00479354
Cap1	1.10871	0.00206191
Ralb	0.864157	0.0224282
Clec1a	1.45209	0.00159915
Trim47	0.960047	0.0177084
Dynlt1c	1.54704	1.21217e-06
Gm11263	2.22422	1.99696e-08
Psmb6-ps2	1.96368	8.84106e-08
Ly6a2	1.66641	0.000303997
Eif3s6-ps2	1.27581	0.00109099
Slc41a3	1.14826	0.00123902
Rbpms2	0.823981	0.0473797
Rpl7a-ps11	2.0626	5.13397e-09
Slfn10-ps	1.29992	0.0010705
Zfp566	0.859334	0.0256281
Ugt1a7c	1.02486	0.0244189
Zbtb48	2.19511	2.37438e-06
Pramef8	1.35223	0.00108625
Csf1r	0.77979	0.0152897
Zdhhc1	0.809601	0.0482094
Crat	1.00326	0.018355
Alkbh4	1.14102	0.0141726
Gm45871	1.06766	0.0256426
Plxdc2	1.13866	0.00157617
Zfp580	0.786771	0.0335727
Capza1-ps1	1.31265	0.0188922
Spo11	3.15007	1.91695e-08
Clec11a	1.66949	0.000101982
Gm11633	1.34507	7.44676e-05
Zfp772	1.57991	0.0021047
Cish	1.05531	0.00180904
Cog1	0.776263	0.0323815
Rps11-ps2	1.22895	0.000106487
Tgm2	0.94602	0.041652
Gm10132	3.02254	4.59736e-14
1700048O20Rik	9.87362	7.96704e-16
Bcl3	0.850547	0.0419285
Chst13	1.57773	0.000551618
Abhd6	1.69086	2.21924e-05
Il6	2.61675	0.00049086
Zfp119b	1.99219	0.00254682
Gm10419	1.11447	0.000689737
Arhgef28	3.37548	3.93358e-13
Erdr1	1.92181	0.000203429
Gm36161	1.66863	5.15207e-05
Fam110c	1.30653	0.00926241
2610005L07Rik	1.2976	0.000819945
Srxn1	1.513	7.81872e-05
Tbc1d25	1.29139	0.000675233
Zfp420	0.785505	0.0305036
Ifi209	1.23533	0.0314177
Fbxo17	1.2881	0.013368
6820431F20Rik	1.0638	0.00219636
Gm10709	0.883035	0.0103871
Hdac8	1.68973	2.75562e-06
Acadvl	2.29793	1.67021e-08
Mpg	0.895764	0.0297332
2210010C04Rik	0.878588	0.0258441
Spire1	0.860814	0.0401011
Rab2b	0.976619	0.0142284
Slc31a2	1.08016	0.00299883
C1qtnf6	0.873745	0.0383274
Slc25a21	1.73398	0.000358344
Myof	1.39332	0.00655923
Gm13577	1.21221	0.00228665
Sphk1	3.05548	6.75986e-12
Gm7407	1.28742	0.00582177
Eva1b	0.831346	0.0194943
Usp33	1.24113	0.0227294
Eepd1	1.50488	0.000283697
5830428M24Rik	1.47356	0.0126779
Gm4294	0.806982	0.0153819
Glt8d2	1.63312	0.00239792
Zfp992	0.883061	0.0233363
Trim30b	2.00774	0.000645103
Ano10	0.988767	0.0226789
Kctd6	1.1185	0.0345298
Tmco6	0.859534	0.0268947
P2rx7	1.02219	0.00832294
Metrn	1.16102	0.011809
Rorb	9.58482	1.66059e-14
Kel	1.87703	0.00372898
Tmem246	1.9817	0.000248479
Gzmb	3.75079	9.58581e-07
Gm3604	1.07793	0.03198
A530040E14Rik	1.42823	0.000714268
Fah	2.68045	3.25624e-05
Abhd14b	1.29202	0.0259172
Selenoo	2.71833	2.12735e-08
Gm10156	1.16067	0.00510528
Osgin1	1.21445	0.0166592
Gm32051	0.959002	0.0215778
Hdac1-ps	0.958935	0.025944
Gm21188	1.21638	0.0150175
Tbc1d10a	1.32311	0.0405753
Socs1	1.80735	0.000243752
Clca3a1	1.4316	0.00226125
Ston2	0.952114	0.0336706
Zg16	1.44268	0.0207096
Hspa1b	1.06082	0.014031
Slc40a1	1.1738	0.0383647
Ecm1	2.07185	1.12363e-05
9330159M07Rik	1.09015	0.00968875
Lpxn	1.64893	0.00248325
Yipf2	1.84968	0.0014387
Trim34a	1.27958	0.0146449
B4galt3	1.1146	0.0225199
Gm3756	1.25982	0.0127717
9030025P20Rik	1.57019	0.000312928
Pdgfd	1.85147	0.00424556
Ranbp17	1.41147	0.00532702
Ttn	2.17937	0.00490884
Gm8494	1.68512	0.000119475
Cd59b	1.42745	0.00374115
Snx11	2.02585	0.0022519
Gm13503	1.94135	4.97282e-05
Rflnb	0.992495	0.031742
Cited4	2.16676	4.8235e-05
Klhl4	3.47956	5.77643e-11
Ccdc17	0.946411	0.0490087
Gm15201	1.85584	0.018751
Myo1d	0.922551	0.049679
Prnp	1.24083	0.010229
Evi5l	1.06005	0.0180534
Zfp563	1.51658	0.000448643
Xlr3a	7.34525	9.25608e-11
Ccm2l	1.27451	0.00484582
Irf7	0.861988	0.0343989
Gm33332	1.24729	0.0288765
Gpc1	1.43248	0.00143821
3300005D01Rik	1.80044	0.000801647
Havcr2	1.36865	0.0118822
H2-DMb2	1.13124	0.0119396
Cfap126	1.05421	0.0361376
Ehd3	1.42264	0.00199689
Gm9824	1.07536	0.0274776
Pih1d2	1.25874	0.0150462
Lipt1	1.43627	0.0299911
Mcpt4	9.14303	1.80071e-12
Gm4202	1.72433	0.000736433
Zfp773	1.75401	0.0169795
Pygm	1.38353	0.0127493
Kcne3	1.68013	0.00767724
Rmdn2	1.18778	0.00782326
Gm7967	2.36281	0.000461141
Eno1b	2.33144	6.0335e-05
Soat2	1.54676	0.00380348
Mid1	1.22197	0.0367746
Gm6252	0.875083	0.0348854
Gm10130	1.03589	0.0418688
Cldn34c1	1.3629	0.00404579
Gm8722	1.00477	0.0162027
Angptl6	1.14173	0.0419366
Ppbp	1.68872	0.00325455
Ctf1	0.942996	0.0371376
Hyal3	1.49393	0.00107328
Gm10095	2.00257	2.66663e-06
Gm7591	1.37718	0.00208098
Stx11	1.39236	0.0124163
AC113595.1	1.47862	0.017944
Gm12164	1.56686	0.0309328
Crnde	2.01003	0.00804015
Bckdha	2.18549	0.00330836
Otud3	1.34077	0.0382006
Nbea	1.03573	0.0214636
Ceacam1	1.98542	0.00030048
Tspan8	2.0894	1.95834e-05
Rpl27-ps3	2.02999	2.56031e-05
Rps15a-ps4	1.16609	0.00668247
Cdkl3	1.05425	0.0483494
Dlg2	0.945232	0.0461925
Ahr	2.31021	0.000106497
1010001B22Rik	1.6206	0.00527252
Gpx3	2.00364	0.021051
Pars2	0.866722	0.0457638
Gm21811	1.41243	0.00394369
Ncoa4-ps	1.29947	0.0283288
Slc9a3r2	1.49415	0.00168453
Reep6	1.70366	0.00294532
Slc7a7	1.5219	0.0307372
Gm10689	1.35874	0.00352863
Mapk12	1.29957	0.031134
Hmga1b	1.62946	0.00679458
Gm5833	1.89856	0.00325916
Tm4sf1	7.79005	3.77138e-09
Gm9575	1.12737	0.0244059
Gm4737	2.07804	0.000309485
Nxf2	1.72344	0.0493144
1700029J07Rik	1.62338	0.000905893
Slc15a2	1.51937	0.0112719
Ticam1	2.04809	0.00797021
Trp53-ps	2.17381	0.000659896
Gm8355	1.03557	0.0279447
Gm35035	1.44016	0.0104919
Col5a1	1.12206	0.0437188
Ggact	2.04406	0.00131803
Ubtd1	1.29584	0.0428298
Mical1	1.3032	0.0341516
Gm12715	1.67333	0.0124804
Gm29677	2.22284	0.00144987
Srsf3-ps	1.65421	0.000868286
Gm128	3.88718	3.88348e-08
Sbspon	2.42042	0.0191875
Gm8319	2.78821	4.49745e-06
Sfrp4	2.23077	0.000144521
Gm8666	1.80714	0.00378841
Gm10722	3.32387	0.000859479
Slc46a1	2.38771	0.00397221
Gm10240	2.56705	7.23308e-06
Gm8399	1.28331	0.00918139
Ccn1	2.32089	0.0410804
Gm5492	1.985	0.00277713
Gm33104	1.5343	0.0124892
Gm5960	1.37336	0.0135388
Clec1b	1.41847	0.0191954
Ramp2	3.13716	4.9096e-07
Eps8l1	2.81975	0.000233604
Srp54a	1.66457	0.00581608
Klrb1c	4.02394	2.49837e-05
Gpr141	2.35555	0.00525633
Gm4735	1.65479	0.0152194
BC022960	1.68434	0.00100556
Cd38	1.81357	0.00903731
Rpl10-ps6	1.16173	0.0307231
Gm42636	1.59133	0.0146253
Gm38250	2.1308	0.000900592
Asb17	1.5136	0.0322563
Hormad2	4.74984	2.46524e-08
Bco1	1.55929	0.0126477
Adgrg7	2.51707	0.0106745
Pde6h	2.50053	0.000475093
Pheta1	1.36199	0.0386679
Tmem150a	1.62516	0.0204755
C130026I21Rik	3.53268	3.26642e-07
D9Wsu149	1.96345	0.000185378
Atp8b5	1.97695	0.00206006
Gm14639	2.45725	0.00025983
Art3	1.82931	0.0263009
Adgrg2	3.90806	0.000250375
Nexn	1.25251	0.0466686
Gm5869	1.10873	0.0319079
Gm8971	1.44924	0.00752525
Bpifb5	2.20676	0.00560503
Pcyt1b	1.46985	0.020902
Gstp3	1.81692	0.00220108
Rpl13-ps6	1.28371	0.0129492
Gm5148	1.40557	0.0180892
Krt83	3.76596	2.71917e-05
Gm35021	5.78932	2.34371e-07
Il4	2.12632	0.008326
Tmem158	1.41817	0.0385266
Bmpr1a	4.53521	2.74604e-06
Rps6-ps1	1.67413	0.00777173
Hpn	1.75555	0.00319902
Hgfac	1.70925	0.0164524
Gm4070	1.56191	0.00883498
Azin2	3.13383	0.000106413
Gm13370	3.76856	2.07953e-07
BC065397	1.64305	0.0110066
Gm5843	1.8344	0.00326892
Gm8325	1.70432	0.0213472
Cpa2	1.94555	0.0438463
Gas6	2.07067	0.0171524
Gm10060	1.69981	0.00612161
Cd200r3	3.47621	0.00335896
A630052C17Rik	2.10079	0.0115709
Gm16372	2.7769	0.00023305
Mcub	2.50109	0.00472494
Mab21l2	3.97807	4.79007e-06
Gm7936	1.26259	0.0356367
Espn	1.72434	0.0120322
1700010I14Rik	2.34613	0.00386443
Gm10184	2.32433	0.00145829
Mmp8	2.87327	0.0149265
Ndn	4.24175	4.35952e-05
Il27	1.93306	0.0169005
Cystm1	3.0212	4.66428e-05
Gm13394	2.08042	0.00488203
BC016579	1.30529	0.0258228
Wfikkn1	1.83292	0.0120381
Gm10145	1.36342	0.0341378
Calm4	3.01721	0.00750732
Tinagl1	2.26514	0.0219584
Gm27252	3.12035	0.00115792
Tmem240	1.68622	0.0143269
1700052K11Rik	1.43305	0.0422559
Gm10941	1.37693	0.0373574
CT868690.1	2.44618	0.0012152
Cryab	7.81057	9.05399e-09
Cc2d2b	2.11776	0.0230178
Tmem38a	2.74243	0.00603421
Gm5451	1.3439	0.0253783
Gm10163	7.77673	8.59803e-09
Gm10182	1.85143	0.0120836
Insrr	3.09909	0.0068688
Gm12070	2.40876	0.00157074
Apol7e	3.22935	0.00208456
2410003L11Rik	4.56576	5.30352e-06
Hmox1	2.65132	0.000505649
Cldnd2	1.34752	0.0420852
Gm9923	1.73949	0.0166491
Fbxo16	2.61828	0.012236
Ptges	1.96712	0.00861661
Ajuba	1.90028	0.00876937
Runx1t1	3.21043	0.000168616
Gm42517	3.71218	1.55336e-05
Igll1	2.24264	0.0158635
Dnaaf3	1.83028	0.0387664
Tdrd9	7.64208	6.96484e-08
Gm9889	1.64263	0.0321981
Gm36298	2.02734	0.00347994
Rorc	3.58993	0.00117077
1200007C13Rik	2.97971	0.000686809
Rpl35a-ps6	1.98397	0.00393985
Dnd1	3.81554	7.58323e-05
Gm44891	2.60225	0.0262009
Cldn10	2.4161	0.0221689
Tspear	2.25815	0.0135305
Sesn2	2.00291	0.0075783
Lbhd2	1.96551	0.0316715
Zfp558	2.54204	0.00663935
Gm10075	2.26118	0.00607555
Obscn	2.09495	0.0447263
Gbp6	2.26329	0.0218532
Spag17	2.60428	0.0156277
Fn3k	2.05563	0.0353416
1700001L05Rik	2.6817	0.000439355
Gm10509	3.77988	0.000904003
Sgip1	1.76965	0.0444379
Pyroxd2	2.71115	0.0159524
Rps4l	7.46341	0.0425366
Thrb	1.81208	0.0111975
Gm5641	1.73608	0.0246638
Rpl35a-ps3	3.12984	9.02706e-05
Gm16224	3.69892	6.16988e-05
Gm42372	2.09748	0.0153741
Chst2	2.83587	0.0169915
Gm19898	2.43033	0.00284495
Gm3365	1.77286	0.0215159
Zfp133-ps	1.55396	0.0475676
Hyls1	2.23248	0.00934533
Gm5160	2.23585	0.00486413
Gm45428	2.58194	0.00739773
Brd3os	2.78292	0.0360582
Gm14794	6.32569	8.72857e-06
Ndufb4c	2.99935	0.000381678
Gm8162	1.81356	0.0133033
Tdg-ps2	2.79345	0.000544196
Degs2	5.36189	8.01482e-05
Il31ra	2.1012	0.0265067
Tpsab1	6.25781	0.000176425
Gm41335	2.13903	0.0346154
4930447C04Rik	2.73474	0.00589378
9930120I10Rik	3.07396	0.0275718
Ccr1	2.82239	0.0464142
Slc13a2	6.19438	3.05049e-05
Gm2619	5.29615	0.000107839
Qpct	6.18654	0.000404822
Gm11843	3.04369	0.0172917
Gm3724	1.94831	0.0284924
CT030740.1	5.22642	0.000541232
Gm14200	2.16451	0.00958481
A530072M11Rik	3.097	0.00289638
Tmem254c	6.08677	5.17099e-05
A830035O19Rik	2.0983	0.0440578
Itga3	3.06742	0.00272481
Gm46515	2.33337	0.0107455
Gm26614	5.14629	0.000162578
5830444B04Rik	7.0327	9.20477e-06
Gm15285	1.69916	0.0377086
Ascl1	6.04698	0.000146403
Sox18	2.59135	0.0127798
Gm2451	1.89196	0.023035
Slc2a10	2.45109	0.0104696
Gm42809	1.88623	0.042123
Gm12226	2.50357	0.00899207
Gm44027	2.32291	0.0169862
Thtpa	2.87159	0.0267869
Gvin1	2.06203	0.0232212
1810006J02Rik	2.0688	0.0186745
Gm9797	1.79392	0.0369597
Kiss1r	6.92181	3.35549e-06
Gm37199	3.02335	0.0227445
Gcnt7	2.13122	0.040235
Cfap74	4.04614	0.00972152
Gm12470	2.27957	0.0171766
Meiob	5.89763	5.79973e-05
Luzp2	5.86848	9.08194e-05
C2cd4b	3.3208	0.0167417
Nkapl	2.61487	0.0165561
Gm4987	4.94302	0.000277654
Gm2606	3.8971	0.000676397
Skint3	4.34068	0.000658987
Mpped2	1.96864	0.0470594
Pm20d2	2.16434	0.0368031
Nr3c2	3.41202	0.0101009
Cfap57	3.22318	0.00856753
Acod1	2.50538	0.0488621
Gm12261	3.80378	0.00062087
Gm13237	2.19889	0.0187452
Gal	3.47253	0.00543351
Ccdc155	6.70022	0.000118598
Mab21l1	6.70549	2.54659e-05
Myo1e	3.13305	0.0040712
C230038L03Rik	4.18413	0.00276142
Rhbdl2	4.71625	0.00315175
Cecr2	3.08997	0.00991683
Rnd3	2.30471	0.0215878
Gm26760	3.41889	0.00941636
Slc36a2	2.85115	0.0136235
Gm10499	2.83296	0.0119876
Adam3	2.5482	0.016035
Gm37978	3.66494	0.0274082
Gm13199	3.04471	0.018275
Gm16244	4.58385	0.00468215
Gm17907	4.05715	0.00306598
Alox15	4.67405	0.0115796
Gm42567	2.63751	0.0461743
Rd3l	6.49688	2.88153e-05
Inha	3.57457	0.0345865
Paqr3	2.46922	0.0409227
Pwwp3b	2.89553	0.015788
Cachd1	3.11023	0.0388732
Aldh3a1	6.44075	8.47571e-05
Rnf39	6.42751	0.00107565
B230206I08Rik	5.43112	0.00399034
Snrpn	5.40323	0.000883395
Gm25544	3.03877	0.0164385
Kcnn2	3.4246	0.00788548
Gm10259	2.58343	0.0255372
Usp51	3.4492	0.00667529

## Sheet: Table4
Supplementary table 4_List of sgRNA sequence of candidates for CRISPR loss of function screen
Cd38_sgRNA_1	GGAGGATCTGAGTGTAGATG
Cd38_sgRNA_2	TGAGTGACCAATTTAACAAG
Cd38_sgRNA_3	GGGAAAGATGTTCACCCTGG
Cldn5_sgRNA_1	CCTGGACCACAACATCGTGA
Cldn5_sgRNA_2	GGGGCTGTGGATGTCGTGCG
Cldn5_sgRNA_3	GCACGGGTAGCACTCACGGG
Clu_sgRNA_1	GAGATTCAGAACGCCGTCCA
Clu_sgRNA_2	AGTGTGTAACGAGACCATGA
Clu_sgRNA_3	AACATGTTGTGGAAGCTCGG
Dnm3_sgRNA_1	AGAGCTGCCACAGATCGCCG
Dnm3_sgRNA_2	GAGCAGTCACCCTTACCGTG
Dnm3_sgRNA_3	TTTCGTTTCAGGCTACGTGG
Ehd3_sgRNA_1	AAGCGGTAATACTCTTCCAG
Ehd3_sgRNA_2	TTTCTTTGGATCCACCACCA
Ehd3_sgRNA_3	TCAGTGTGATCGACACACCG
Epdr1_sgRNA_1	GCGCTGGTTGAGACCATCGT
Epdr1_sgRNA_2	AAGCTGCCTACCTCTTGCAG
Epdr1_sgRNA_3	GAAGATCAGTACTCCATCGG
Gem_sgRNA_1	AATAATGTCACCATGCGCCA
Gem_sgRNA_2	CTACCGAGTAGTGCTTATAG
Gem_sgRNA_3	AGATACATATGAGCGTACCC
Gipc2_sgRNA_1	TGGCGCGATCTCGAACACGC
Gipc2_sgRNA_2	ACCATCACGGATAACGGCGT
Gipc2_sgRNA_3	AGTTAAAACGATCTGTGTGG
Gpr183_sgRNA_1	TATCCGAGTGGGTAAAGCTG
Gpr183_sgRNA_2	TTCTACATCAACACGTACGC
Gpr183_sgRNA_3	CCTCACCCCTATGTCTAAGG
Gstm2_sgRNA_1	AAGCGTTCTCACTCACCCCA
Gstm2_sgRNA_2	GGTGTAATCACCGTCCCCCA
Gstm2_sgRNA_3	CTGAGTGAGAAGTTCAAGCT
Jam2_sgRNA_1	TTACTGTGACTTCTTGACGG
Jam2_sgRNA_2	TGAAATCTATCATCTCAGCA
Jam2_sgRNA_3	CTTCCAGTCATAACAGAAGT
Klrb1c_sgRNA_1	GAGATGCAACACTTAACTGG
Klrb1c_sgRNA_2	TCCTGGGTGGCTTTAAACCG
Klrb1c_sgRNA_3	GAGGAAGGTCAAGCTGACTG
Matn4_sgRNA_1	GACCCACGTCCAGGCTGCGG
Matn4_sgRNA_2	AAGACATGCTGATCCAGCGG
Matn4_sgRNA_3	ACGACAGAAATACGAGTCCA
Pde9a_sgRNA_1	TCCTCACCGAGGCAGGCCGG
Pde9a_sgRNA_2	GAACGAGAAGAACTTATCCA
Pde9a_sgRNA_3	TAAGTGGGGACATCACGTCG
Rarb_sgRNA_1	AAGCAGGGCTTGTACACCCG
Rarb_sgRNA_2	TGACGCAGTTCTTATCTCGA
Rarb_sgRNA_3	CCAGCTGGGTAAATACACCA
Rbpjl_sgRNA_1	CATGCCATCATCCTAAGAGA
Rbpjl_sgRNA_2	GTGAAGCCAATGCAAGACCA
Rbpjl_sgRNA_3	TCCCATGTAACCGCAGACGG
Rdh10_sgRNA_1	CGAACTCGAGAGCAAAGAGG
Rdh10_sgRNA_2	GATGTGGCGAACCATGCCTG
Rdh10_sgRNA_3	AAAACCTGTAAGTTACACGG
Rtp4_sgRNA_1	GATGCAGGAGGAGAAGCCCG
Rtp4_sgRNA_2	GTACCAGATGGTGCAGCCCT
Rtp4_sgRNA_3	CAAGATCATCACCTGAGCAG
Sbspon_sgRNA_1	GACCCAGCCTGCTTCGCCCG
Sbspon_sgRNA_2	CTGCTGCTTCGACTACGACA
Sbspon_sgRNA_3	CGTCAGGAACCACTAAACGG
Tc2n_sgRNA_1	ACTAGAACAGAAGTCAATGG
Tc2n_sgRNA_2	CATAGATTTGCTTAGCCCAG
Tc2n_sgRNA_3	GGGAGTGTCTCCATAACTAG
Tnfsf4_sgRNA_1	GATCAAGGCCAAGATTCAAG
Tnfsf4_sgRNA_2	ACTGGTGCATCTTACCGGAG
Tnfsf4_sgRNA_3	CCTCCAATCCAAAGACTCAG
Vwf_sgRNA_1	GCCAATGGCACCGTAACGCA
Vwf_sgRNA_2	AAGGACTCGGGATCCACCAG
Vwf_sgRNA_3	TGTACGCCTCAGCTATGCGG
Zg16_sgRNA_1	TCACTTACTGGAATTAGCAG
Zg16_sgRNA_2	GTTGACCCGGATACGGAAGG
Zg16_sgRNA_3	GGAGATCTTTCTGCACCCCG
Dnmt3a_sgRNA_1	CGACGATGAGCCTGAGTATG
Dnmt3a_sgRNA_2	CAGGCCGAATTGTGTCTTGG
Dnmt3a_sgRNA_3	CGAGGGCTGGAAGCCACCGA
Selp_sgRNA_1	AACAAATAAGACACTCACGG
Selp_sgRNA_2	GCCTCACCGTATTCACACTC
Selp_sgRNA_3	ATGTACCGTCACACTTCGGG
Sphk2_sgRNA_1	AGAGAGACTAGACCATCTCG
Sphk2_sgRNA_2	TTATGAGGAGAATCGTGCAG
Sphk2_sgRNA_3	GCAGCGCTGTATGGACCACG
Hsf1_sgRNA_1	GTAGTCCACATTGAGCAGGG
Hsf1_sgRNA_2	TATGTCCTCACTCTTCAGGG
Hsf1_sgRNA_3	GGCTCGCCTCCAGTACCCGA
Sirt2_sgRNA_1	GCGGAAGTCAGGGATACCCG
Sirt2_sgRNA_2	GTACCACCTTCCTTACCCAG
Sirt2_sgRNA_3	CTGCAGAAAAGAATACACGA
Foxo3_sgRNA_1	GCAGCATGGCCGAATCCTCG
Foxo3_sgRNA_2	CAAGGAAATGCTCCTCGCGG
Foxo3_sgRNA_3	ATGGAGACCGCACGCCGCCG
Non_target_con_1_sgRNA_1	GGACGGATGGGACGACTAGT
Non_target_con_1_sgRNA_2	CTGCACGGCACGACATCCAA
Non_target_con_1_sgRNA_3	CATTGTAGACTCGTACGGAT

## Sheet: Table5
Supplementary table 5_List of antibodies used in this study
Antibody	Fluorochromes	Company	Catalog #	Clone #	Dilution
CD11b	Pacific Blue	BioLegend	#101223	M1/70	1:100
CD45.2	FITC	Thermo Fisher	#11-0454-81	104	1:300
CD3	APC	Thermo Fisher	#17-0032-82	17A2	1:200
B220	PerCP-Cy5.5	Thermo Fisher	#45-0452-80	RA3-6B2	1:200
CD45.1	APC-Cy7	BioLegend	#110716	A20	1:200
cKit	Pacific Blue	BioLegend	#105820	2B8	1:100
Sca1	APC	BioLegend	#108111	D7	1:200
CD48	PerCP-Cy5.5	BioLegend	#103421	HM48-1	1:200
CD150	PE-Cy7	BioLegend	#115913	TC15-12F12.2	1:200
CD127	BV421	BioLegend	#135023	A7R34	1:100
Sca1	488	BioLegend	#108115	D7	1:200
CD135	PE	BioLegend	#135305	A2F10	1:200
cKit	APC	BioLegend	#105811	2B8	1:200
CD41	BV421	BioLegend	#133911	MWReg30	1:100
CD11b (Mac-1)	APC-Cy7	BioLegend	#101225	M1/70	1:200
CD16/32 (FcR)	PE-Cy7	BioLegend	#101317	93	1:200
CD135	BV421	BioLegend	#135313	A2F10	1:100
cKit	BV605	BioLegend	#105847	2B8	1:100
CD4	PE-Cy7	BioLegend	#100421	GK1.5	1:200
CD8	BV605	BioLegend	#100743	53-6.7	1:200
Ki67	APC-Cy7	Thermo Fisher	#47-5698-80	SolA15	1:200
CD93	PE-Cy7	BioLegend	#136505	AA4.1	1:200
IgM	APC	BioLegend	#406509	RMM-1	1:200
IgD	Pacific Blue	BioLegend	#405725	11-26c.2a	1:100
CD21/CD35	Pacific Blue	BioLegend	#123421	7 E9	1:100
CD23	BV605	BioLegend	#101637	B3B4	1:100
CD44	APC	BioLegend	#103011	IM7	1:200
CD62L	Pacific Blue	BioLegend	#104435	MEL-14	1:100
Antibody	Company	Catalog #	Dilution
Tom20	Santa	sc-17764	1:200
ApoJ (Clu)	Thermo	PA5-46931	1:2000
p-p38	CST	9216S	1:2000
v5 tag	Abcam	ab15828	1:2000
Mfn2	CST	9482T	1:1500
Mfn1	CST	13798-1-AP	1:1500
Drp1	CST	8570T	1:1500
Myc tag	CST	2278T	1:3000
Tomm20	Abcam	AB56783	1:300
Clu	Santa	sc-5289	1:1000
p-p38	BD	612288	1:2000
V5 tag	Thermo	R960-25	1:2000
Mfn2	Abcam	AB56889	1:2000
Mfn1	Thermo	66776-1-IG	1:1500
Dlp1	BD	611112	1:2000
Myc tag	Thermo	MA1-21316	1:2000
53BP1	Bio-techne	NB100-904	1:300
β-Actin	CST	3700S	1:3000
Lamp2a	Abcam	ab18528	1:200
anti-Mouse-HRP	Thermo	SA1-100	1:1000
anti-Rabbit-HRP	Thermo	31458	1:5000
anti-Goat_HRP	Thermo	A16005	1:2000

## Sheet: Table6
Supplementary table 6_List of qPCR primers and shRNA used in this study
Gene	F primer (5'-3')	R primer (5'-3')
Naprt	agatggagctggacagcgagg	agtcctgcaagccagcggaaag
Nmnat1	ccagagcatccgctacttggtac	gagtggaatggttgtgcttggcct
Nmnat3	agggcatcatctcacccgtca	gtttccatccactgcgcctgc
Nampt	cttcggttctggtggcgctt	aacaaagttccccgctggtgtc
Nadk	ttatgctgtcaccggaagccagg	tgcagacactgggcaaggctct
Nadsyn1	ccctcacaccagcatatcatgctg	ggggaggagctgtttccatataggt
Nmrk1	accagagtatatgagcctccagac	ttgcttctctagttcctgcttgac
Cd38	cacctttggaagtgtggaagtct	tgtagttatccacgcaggcaaa
Parp1	atgaactcaagcatgcttcacat	ggtgtcgttgacaccagatggg
Parp2	aagcacaaggattgcttcgggg	ggtatcgcatacggacctggtt
Parp3	gatgaccccagcttgaagagtcca	gaagctggagcttttgaatgacggg
Sirt1	tggcagtaacagtgacagtggca	ctccatcagctccaaatccagatcct
Sirt2	ggaggtggcatggattttgactc	ctttccaggggagatggtagtg
Sirt3	ttttgccagcttgtctgaagcagt	ttgccacgttcccgctgcata
Cebpb	gctgagcgacgagtacaagatg	gctcgggcagctgcttgaac
Actb	acagtgctgtctggtggtacca	cggactcatcgtactcctgcttg
Clu	ctgcatgaagttctatgcacgtg	ggtcactctccagcagggagtcg
Pdk1	ttcaactacatgtactcaaccgca	ttaggtctccctggaagtactgt
Pdk2	aggctcttcagctacatgtactcc	caagtccccctggaagtacttgg
Pdk3	atggcttgccaatttctcgtctg	tgtaatggcgccatgcagactta
Gene	shRNA targeting (5'-3')
Mfn1	tacggagctctgtacctttat
Mfn2	ggcagtttgaggagtgcattt
