# Supplementary material for: Clusterin drives myeloid bias in aged hematopoietic stem cells by regulating mitochondrial function
Source: Nat Aging. 2025 Jun 30;5(8):1510–27. doi: 10.1038/s43587-025-00908-z (PMC12350150; doi:10.1038/s43587-025-00908-z)
Supplement: Supplementary file 3 — Statistical source data. [file 43587_2025_908_MOESM3_ESM.xlsx]

## Sheet: Fig.1e
B cells vs sp-oHSCs			T cells vs sp-oHSCs			Mye cells vs sp-oHSCs
Gene	RRA		Gene	RRA		Gene	RRA
Cd38	0.014408		Clu	0.033638		Gstm2	0.068379
Clu	0.020671		Dnmt3a	0.063468		Ehd3	0.090515
Gstm2	0.10294		Gstm2	0.074724		Foxo3	0.093585
Non_target	0.11833		Ehd3	0.093585		Non_target	0.10939
Cldn5	0.12252		Cd38	0.099815		Rbpjl	0.12049
Matn4	0.12417		Klrb1c	0.13439		Epdr1	0.14863
Rdh10	0.14701		Non_target	0.30554		Dnm3	0.16237

## Sheet: Fig.1f
B cells vs Mye cells			T cells vs Mye cells
Gene	RRA		Gene	RRA
Clu	0.015801		Clu	0.046306
Cd38	0.021177		Hsf1	0.065943
Gstm2	0.049746		Rarb	0.14863
Matn4	0.12445		Sphk2	0.18986
Sphk2	0.1546		Cd38	0.2014
Tnfsf4	0.16382		Vwf	0.26287
Non_target	0.23444		Non_target	0.84543

## Sheet: Fig.1g
B cells vs ep-oHSCs			T cells vs ep-oHSCs			Mye cells vs ep-oHSCs
Gene	RRA		Gene	RRA		Gene	RRA
Gstm2	0.014806		Clu	0.047825		Gem	0.055603
Clu	0.015801		Sphk2	0.086522		Selp	0.19564
Cd38	0.028528		Gstm2	0.087327		Sphk2	0.21849
Sphk2	0.06137		Vwf	0.14882		Tnfsf4	0.22975
Tc2n	0.17671		Dnmt3a	0.1546		Vwf	0.25742
Tnfsf4	0.18728		Ehd3	0.2014		Gstm2	0.2683
Non_target	0.47292		Non_target	0.86908		Non_target	0.83362
