# Supplementary material for: Clusterin drives myeloid bias in aged hematopoietic stem cells by regulating mitochondrial function
Source: Nat Aging. 2025 Jun 30;5(8):1510–27. doi: 10.1038/s43587-025-00908-z (PMC12350150; doi:10.1038/s43587-025-00908-z)
Supplement: Supplementary file 4 — Statistical source data. [file 43587_2025_908_MOESM4_ESM.xlsx]

## Sheet: Fig.2b
Fig. 2b			sgCtrl					sgClu
	B	5 w	4.2	6.3	1.4	6.5	7.2	12.2	8.8	13.5	7.9	8.6
		8 w	27.4	21.8	40.2	26.9	30.5	41.2	49.4	60.2	55.7	46.8
		12 w	42.3	48.5	34.8	50.1	35.6	53.3	60.2	70.9	64.5	59.6
		16 w	45.6	40.1	24.3	35.8	36.1	54.6	46.8	71.2	63.2	55.8
	T	5 w	9.1	11.3	8.8	7.4	11.9	4.6	13.9	5.1	7.3	7.8
		8 w	15.2	13	10.2	9.6	12.9	8.5	13.6	9.1	9.3	10.3
		12 w	17.1	11.7	12.2	14.6	12.2	14.4	12	9.2	11.7	11.1
		16 w	12.4	11.9	15.1	9.8	14.2	9.1	12.6	13.7	12.1	11.8
	M	5 w	83.7	79.4	86.8	83.1	77.9	71.2	73.3	78.4	81.8	80.6
		8 w	49.8	65.1	47.2	60.5	53.6	46.9	30	28.8	32.1	39.9
		12 w	35.6	35.4	52	32.3	49.2	31.8	26.9	17.2	20.8	26.3
		16 w	38.9	45	57.6	51.4	46.7	32.8	37.6	12.1	21.7	29.4
	L	5 w	14.3	18.6	11.2	14.9	20.1	26.8	24.7	19.6	16.2	17.4
		8 w	48.2	32.9	50.8	37.5	44.4	51.1	68	69.2	65.9	58.1
		12 w	62.5	62.6	45	65.7	48.8	66.2	72.2	71.1	77.2	71.7
		16 w	59.1	53	40.4	46.6	51.3	67.1	60.4	85.9	76.3	68.6

## Sheet: Fig.2c
Fig. 2c			Ctrl					Clu OE
	B	5 w	25.8	21.1	24.2	19.9	28.8	2.7	16.8	13.9	8.2	13.8
		8 w	55.8	46	50	54.8	48.7	36.7	9.3	13.1	20.7	17.9
		12 w	56.5	67.4	56.2	62.6	55.9	15	50.8	23.9	36.1	23.8
		16 w	57.2	56	45.7	55.5	50.3	6.6	28.1	32.7	19.4	21.5
	T	5 w	0.8	6.9	8.2	5.4	5.6	7.5	7.2	4.7	10.4	6.3
		8 w	10.6	11.9	11.2	9.6	11.2	14	6.7	4.1	9.1	11.1
		12 w	11.7	11.3	12.4	12.2	11	6.5	12	14.1	10	12.8
		16 w	17.6	17.5	15.6	18.7	17	10.5	11.8	21.1	15	16.9
	M	5 w	65.9	69.9	64	70.2	61.2	89.7	73.5	77.6	79.8	75.4
		8 w	27.8	31.9	38.5	31.1	35.7	37.9	83.9	82	65.7	66.5
		12 w	22.3	16.9	26.9	20.7	28.6	74.1	29.7	61.7	49.4	58.9
		16 w	20.6	22	34.2	21.3	28.2	82.4	58.9	40.3	61.1	57.1
	L	5 w	31.1	27.1	33	26.8	34.9	7.3	23.5	19.4	17.2	21.6
		8 w	69.2	65.1	57.5	65.9	61.3	59.1	13.1	15	31.3	30.5
		12 w	74.7	80.1	70.1	76.3	68.4	23	67.3	29.3	47.6	38.1
		16 w	75.3	75	62.8	75.7	68.8	9.6	38.1	56.7	35.9	39.9

## Sheet: Fig.2d
Fig. 2d			MPP			ST			LT
		sgCtrl	30.3	33	27.6	49.2	46.1	51.5	20.4	15	18.6
		sgClu	31.1	30	26.9	47	55.1	45.7	14.8	14	25.6

## Sheet: Fig.2e
Fig. 2e			MPP3			MPP4
		sgCtrl	88.2	82.1	78.4	11.8	17.9	21.6
		sgClu	67.8	71	55.2	32.2	29	44.8

## Sheet: Fig.2f
Fig. 2f			MPP			ST			LT
		Ctrl	38.1	47.7	45	37.9	34.8	39.2	15.6	16.8	14.2
		Clu OE	46.2	53.4	40.8	43.4	32	38.4	10.2	13.6	15.4

## Sheet: Fig.2g
Fig. 2g			MPP3			MPP4
		Ctrl	74.7	73.4	69.4	25.3	26.6	30.6
		Clu OE	87.5	84.9	80.8	12.5	15.1	19.2
