# Supplementary material for: Clusterin drives myeloid bias in aged hematopoietic stem cells by regulating mitochondrial function
Source: Nat Aging. 2025 Jun 30;5(8):1510–27. doi: 10.1038/s43587-025-00908-z (PMC12350150; doi:10.1038/s43587-025-00908-z)
Supplement: Supplementary file 5 — Statistical source data. [file 43587_2025_908_MOESM5_ESM.xlsx]

## Sheet: Fig.3d
Fig. 3d			yHSC										sgCtrl										sgClu
		<0.75	42.13	32.83	54.53	47.99	42.3	37.72	23.97	59.19	37.74	53.63	9.3	5.75	15.7	14	13.58	10.18	10.22	17.01	9.65	7.95	30	26.2	23.2	26.8	28.7	41	35.4	26	23	44.8
		0.75-1.5	43.57	54.55	33.62	35.01	41.84	47.95	63.07	26.49	55.34	42	70.93	76.63	60.18	54.4	61.32	64.02	70.78	62.59	62.45	83.65	41.14	55.64	59	62.4	59.88	48.43	55.22	64.22	61.98	34.96
		>1.5	14.3	12.62	11.85	17	15.86	14.33	12.96	14.32	6.92	4.37	19.77	17.62	24.12	31.6	25.1	25.8	19	20.4	27.9	8.4	28.86	18.16	17.8	10.8	11.42	10.57	9.38	9.78	15.02	20.24

## Sheet: Fig.3e
Fig. 3e		yHSC	sgCtrl	sgClu
		0.73	0.42	0.695
		0.72	0.47	0.49
		0.82	0.46	0.728
		0.84	0.44	0.993
		0.81	0.54	0.779
		0.83	0.62	0.797
		1.04	0.93	0.627
		1.07	0.57	0.639
		1.02	0.26	0.676
		1.08	0.34	0.641
		1.05	0.35	0.911
		0.99	0.29	0.769
		0.94	0.43	0.875
		0.87	0.45	0.536
		1.48	0.56	0.642
		1.27	0.5	1.221
		1.03	0.55	0.732
		1.23	0.71	0.657
		1.14	1.09	0.707
		1.06	0.92	0.803

## Sheet: Fig.3f
Fig. 3f		sgCtrl	sgClu
		0.776	1.231
		1.254	1.608
		0.947	1.433
			1.395

## Sheet: Fig.3g
Fig. 3g		sgCtrl	sgClu	sgCd38				sgCtrl	sgClu	sgCd38
	Basal	11.7363	9.47361	9.23175			Maximal	27.3357	14.2084	16.9612
		9.57106	8.75282	11.5147				16.0751	18.6911	19.6948
		13.1293	5.13599	10.8882				20.1627	9.75027	15.8912
		10.9305	7.20571	10.5023				20.4539	11.7607	15.8417
		13.6502	7.0271	11.2762				19.2653	14.7433	22.2699
		12.3669	4.50415	9.10076				25.1991	10.2343	13.3086
		12.602	7.31587	12.9134				24.5099	16.671	18.0722
		22.1424	7.38638	11.0993				26.8914	10.2689	17.9735

## Sheet: Fig.3h
Fig. 3h		sgCtrl	sgClu	sgCd38
		0.97	0.53	0.542
		0.93	0.52	0.531
		0.81	0.6	0.61
		0.62	0.63	0.649
		0.67	0.74	0.655
		0.74	0.87	0.691
		1.03	0.58	0.767
		1.12	0.66	0.715
		0.98	0.67	0.712
		0.96	0.62	0.694
		1.36	0.51	0.704
		1.18	0.31	0.643
		1.13	0.37	0.708
		1.21	0.36	0.613
		1.41	0.59	1.058
		1.19	0.42	0.922
		0.8	0.49	0.386
		0.99	0.69	0.83
		0.94	0.61	0.512
		0.92	0.75	0.678

## Sheet: Fig.3i
Fig. 3i		sgCtrl	sgClu	sgCd38
		53.9	25.2	48.3
		70.8	33.7	28.8
		74.1	35.4	28.1
		61.5	26.8	56
