# Supplementary material for: Clusterin drives myeloid bias in aged hematopoietic stem cells by regulating mitochondrial function
Source: Nat Aging. 2025 Jun 30;5(8):1510–27. doi: 10.1038/s43587-025-00908-z (PMC12350150; doi:10.1038/s43587-025-00908-z)
Supplement: Supplementary file 6 — Statistical source data unprocessed western blots. [file 43587_2025_908_MOESM6_ESM.xlsx]

## Sheet: Fig.4a
Fig. 4a				Young			Old
			c-clu	1.23281	0.953538	0.813991	3.06269	2.30413	2.41961
			s-clu	1.24711	0.997651	0.755453	0.323478	0.205494	0.246213

## Sheet: Fig.4d
Fig. 4d				Fragmented				Elongated				Hyperfused
		WT	Ctrl	4.535	8.474	13.32	11.222	90.722	85.783	78.421	79.132	4.741	5.746	8.258	9.645
			Clu OE	3.036	8.108	4.915	4.493	60.385	67.156	69.734	65.506	36.578	24.734	25.349	30
		Mfn1 KO	Ctrl	86.324	60.295	72.206	77.059	13.676	39.706	27.794	22.941
			Clu OE	33.971	34.412	38.235	48.215	66.029	65.588	61.762	51.785
		Mfn2 KO	Ctrl	90.5	84.214	75.143	83.714	9.5	15.786	24.857	16.286
			Clu OE	79.783	74.071	83	78.855	20.219	25.929	17	21.147

## Sheet: Fig.4e
Fig. 4e			yHSCs										shCtrl										shMfn2
		<0.75	36.82	38.15	44.5	44.9	28.4	45.2	35.8	71.15	65.5	48.4	6.42	5.71	12.41	12.59	10.96	8.82	5.69	8.81	3.6	5.8	60.48	43.06	45.5	58.8	61.3	21.87	64.8	53.8	55.1	50.2
		0.75-1.5	49.31	44.28	45.63	42.2	68.36	40.11	57	23.05	16.3	31.5	67.87	73.41	57.51	37.83	42.29	58.58	48.21	52.79	81.8	67.5	32.34	49.87	44.5	29.99	24.67	71.76	25.21	37.36	42.75	44.01
		>1.5	13.87	17.57	9.87	12.9	3.24	14.69	7.2	5.8	18.2	20.1	25.71	20.88	30.08	49.58	46.75	32.6	46.1	38.4	14.6	26.7	7.18	7.07	10	11.21	14.03	6.37	9.99	8.84	2.15	5.79

## Sheet: Fig.4i
Fig. 4i			WT-Clu										Clu-mut1										Clu-mut2
		<0.75	12.46	9.46	4.64	5.72	9.21	14.4	7.9	11.6	11	16	31.14	29.81	30.22	21.34	22.38	24.52	23.82	29	40.8	29.31	45.74	46.16	65.4	25.19	26.33	38.2	26.6	34.2	30.3	52.4
		0.75-1.5	69.95	74.02	66.68	72.89	56.29	56.3	74.7	71.53	62.81	67.22	58.28	54.66	54.68	59.56	53.72	53.94	58.91	61.18	41.9	54.89	41.68	40.31	21.5	57.71	61.77	42.26	58.13	57.98	54.4	33.8
		>1.5	17.59	16.52	28.68	21.39	34.5	29.3	17.4	16.87	26.19	16.78	10.58	15.53	15.1	19.1	23.9	21.54	17.27	9.82	17.3	15.8	12.58	13.53	13.1	17.1	11.9	19.54	15.27	7.82	15.3	13.8
