# Supplementary material for: Clusterin drives myeloid bias in aged hematopoietic stem cells by regulating mitochondrial function
Source: Nat Aging. 2025 Jun 30;5(8):1510–27. doi: 10.1038/s43587-025-00908-z (PMC12350150; doi:10.1038/s43587-025-00908-z)
Supplement: Supplementary file 7 — Statistical source data unprocessed western blots. [file 43587_2025_908_MOESM7_ESM.xlsx]

## Sheet: Fig.5e
Fig. 5e		yHSC		oHSC
		sgCtrl	sgClu	sgCtrl	sgClu
		1.21189	0.698127	2.30549	1.27605
		0.888012	0.874517	2.02884	1.41617
		1.00023	0.910757	1.77045	1.49807

## Sheet: Fig.5f
Fig. 5f		DMSO		Antimycin A
		sgCtrl	sgClu	sgCtrl	sgClu
		1.00272	0.55316	2.16266	1.48388
		0.997332	0.522772	1.88355	1.93876
		0.830363	0.458076	1.94248	1.66319

## Sheet: Fig.5g
Fig. 5g		DMSO		NAC
		Ctrl	Clu OE	Ctrl	Clu OE
		1.163	1.677	0.873	1.122
		1.09	2.66	0.866	0.943
		0.849	1.89	0.719	0.874

## Sheet: Fig.5h
Fig. 5h			sgCtrl				sgClu
	oHSC	G0	82.8	75.6	70.9	60.3	87.3	85.9	95.7	79.3
		G1	12.9	10.9	18.1	24.5	8.3	10.7	3.8	15.9
		S/G2/M	4.3	13.5	11	15.2	4.4	3.4	0.5	4.8
			Ctrl				Clu OE
	yHSC	G0	87.4	89.7	83.5	94.2	70	85.6	72.2	70.2
		G1	9.7	8.2	14.9	2.4	27	9.2	26.2	27.3
		S/G2/M	2.9	2.1	1.6	3.4	3	5.2	1.6	2.5
