# Supplementary material for: Clusterin drives myeloid bias in aged hematopoietic stem cells by regulating mitochondrial function
Source: Nat Aging. 2025 Jun 30;5(8):1510–27. doi: 10.1038/s43587-025-00908-z (PMC12350150; doi:10.1038/s43587-025-00908-z)
Supplement: Supplementary file 8 — Statistical source data. [file 43587_2025_908_MOESM8_ESM.xlsx]

## Sheet: Fig.6b
Fig. 6b	yHSC	oHSC
	1.15696	2.57538
	1.20591	3.3757
	0.637128	2.15105
		2.7558

## Sheet: Fig.6c
Fig. 6c	sgCtrl	sgClu
	1.19138	0.426991
	1.06572	0.60516
	0.742898	0.49039
		0.697726

## Sheet: Fig.6d
Fig. 6d	yHSC		oHSC
	sgCtrl	sgClu	sgCtrl	sgClu
	1.085	0.756	2.361	1.425
	1.41	0.853	2.577	1.774
	0.82	0.924	3.061	1.626
	0.952	0.856	2.04	1.213

## Sheet: Fig.6e
Fig. 6e	DMSO		SB203580
	Ctrl	Clu OE	Ctrl	Clu OE
	1.087	1.795	0.514	0.638
	1.19	2.548	0.641	0.727
	0.966	2.062	0.795	0.728
	0.927	2.01	0.344	0.961

## Sheet: Fig.6g
Fig. 6g
			sgCtrl					sgCebpb
	B	5 w	0.7	5.5	3.1	2.7	7.6	15.7	7.4	8	7.1	10.3
		8 w	26.8	39.8	38.6	45.3	36.7	62.9	62.8	59.6	39.3	57.2
		12 w	49.3	49.2	39.2	34	40.4	60.5	59.1	75	45	61.4
			sgCtrl					sgCebpb
	T	5 w	6.2	15.5	5.6	0.6	7.9	7.2	13.3	3	7	8.4
		8 w	6.3	12.3	11.7	8.6	9.3	5.9	6.1	15.2	11.6	9.2
		12 w	11.2	13.4	16.3	15.2	14.8	16.4	17.1	8.5	11	13.6
			sgCtrl					sgCebpb
	M	5 w	90	76	88.4	94.9	81.5	74.1	76.3	86	82.9	78.3
		8 w	63.9	44.9	46.7	43.1	51	28.2	28.1	22.2	46.1	30.6
		12 w	36.5	34.4	41.5	47.8	41.8	20.1	20.8	13.5	41	22
			sgCtrl					sgCebpb
	L	5 w	8	22	9.6	3.1	16.5	23.9	21.7	12	15.1	19.7
		8 w	34.1	53.1	51.3	54.9	47	69.8	69.9	75.8	51.9	67.4
		12 w	61.5	63.6	56.6	50.2	56.2	77.9	77.2	84.5	57	76

## Sheet: Fig.6i
Fig. 6i
		sgCtrl	sgClu	sgClu_CebpbOE
	B	35.6	57.6	37.8
		41.8	48.4	42.8
		38.6	55.2	39.7
		50.3	51.1	34.1
		sgCtrl	sgClu	sgClu_CebpbOE
	T	8.2	15.2	9.3
		13.3	19.1	9.2
		12.7	16.5	12.9
		9.6	11.1	10.7
		sgCtrl	sgClu	sgClu_CebpbOE
	M	52.7	25	51.4
		44.7	32.3	47
		46.6	27.6	46
		39.1	36.5	54.4
		sgCtrl	sgClu	sgClu_CebpbOE
	L	43.8	72.8	47.1
		55.1	67.5	52
		51.3	71.7	52.6
		59.9	62.2	44.8
