# Supplementary material for: Clusterin drives myeloid bias in aged hematopoietic stem cells by regulating mitochondrial function
Source: Nat Aging. 2025 Jun 30;5(8):1510–27. doi: 10.1038/s43587-025-00908-z (PMC12350150; doi:10.1038/s43587-025-00908-z)
Supplement: Supplementary file 9 — Statistical source data. [file 43587_2025_908_MOESM9_ESM.xlsx]

## Sheet: Fig.7b
Fig. 7b		sgCtrl								sgClu								sgCd38
	Mye	50	54.9	44.1	45.7	62	43	38.9	41.5	39.4	23.1	20.8	39.9	32.9	34	28.9	28.6	27.4	21.6	42.4	41.1	40.3	40	32.3	30.2
	B	32.5	31.6	41.2	37.8	28.3	47.7	44.3	42.1	45.4	60.6	66.6	46.4	50.8	49.4	50.2	50.3	60.5	57.2	44	43.7	44.4	44.6	50.1	55.4
	T	14.4	11.5	13.7	14.5	8.7	8.3	13.8	12.2	15.1	15.2	12	12.3	11.3	11.4	12.7	12.4	11.2	16.3	12.6	14.7	12.2	12.5	16.9	14.2

## Sheet: Fig.7c
Fig. 7c	sgctrl	sgclu	sgcd38
MPP4	15.4	23.2	19.4
	17	20.9	22.5
	16.7	23.5	26.1
	13.1	20.5	23.8

## Sheet: Fig.7e
Fig. 7e	Lymph
	sgCtrl	sgClu	sgCd38
	3	3.5	3.2
	2.8	4.6	3.4
	2.9	4.9	4.5
	3.1	5.1	6.5
	2.1	4.7	4.4
	2	4.8	4.2
	3.8	6.3	3.7
	5	5.4	4.3

## Sheet: Fig.7f
Fig. 7f	WBC
	sgCtrl	sgClu	sgCd38
	4.6	4.3	6.1
	5.6	5.8	8.5
	5.9	7.2	5.1
	5.7	7.5	7.3
	8	7.4	6.3
	6.5	7.7	6.6
	6.8	9.8	6.7
	6	6.2	5

## Sheet: Fig.7g
Fig. 7g
		Grip				Pole				Rotarod				NOR
		sgCtrl	sgClu	sgCd38		sgCtrl	sgClu	sgCd38		sgCtrl	sgClu	sgCd38		sgCtrl	sgClu	sgCd38
		1.86	3.87	3.24		13.6	8.32	8.58		98.23	186.82	148.27		28.6	82.1	73.8
		2.25	3.02	3.06		15.24	8	9.32		106.1	148.63	163.23		28.7	86.1	77.9
		3.11	3.12	2.68		13.63	7.88	6.83		128.12	196.76	162.57		32.8	41	45.2
		3.19	2.98	2.73		16.76	10.34	9.02		118.88	189.07	131.52		36.9	53.3	49.4
		2.47	4.39	4.02		13.84	7.85	11.07		161.11	173.1	183.58		45.1	57.4	88.4
		2.22	3.65	4.12		9.67	10.57	11.36		146.37	129.89	176.68		53.2	82	90.5
		2.09	4.07	3.57		10.54	8.09	13.15		121.33	156.37	159.4		49.1	77.8	49.2
		2.23	3.96	3.36		10.1	11.3	10.34		147.15	191.02	161.14		49	73.7	49.3
