# Supplementary material for: Clusterin drives myeloid bias in aged hematopoietic stem cells by regulating mitochondrial function
Source: Nat Aging. 2025 Jun 30;5(8):1510–27. doi: 10.1038/s43587-025-00908-z (PMC12350150; doi:10.1038/s43587-025-00908-z)
Supplement: Supplementary file 10 — Statistical source data. [file 43587_2025_908_MOESM10_ESM.xlsx]

## Sheet: ExData_Fig.1a
ExData_Fig. 1a		Mye cells					B cells					T cells
		2 mo.	12 mo.	18 mo.	24 mo.		2 mo.	12 mo.	18 mo.	24 mo.		2 mo.	12 mo.	18 mo.	24 mo.
		23.3	31.7	47.7	58.9		61.9	57.2	42.1	33.3		14.8	11.1	10.2	7.8
		22.8	35.5	46.8	60.9		62.2	52.9	40.9	30.9		15	11.6	12.3	8.2
		22.6	32.2	49.1	50.3		63.8	56.9	39.7	42.5		13.6	10.9	11.2	7.2
		24.9	30.1	36.9	57.4		61.3	57.3	53.6	33.5		13.8	12.6	9.5	9.1
		25.2	31.7	47.3	43.9		60.3	58.3	41	46.1		14.5	10	11.7	10

## Sheet: ExData_Fig.1b
ExData_Fig. 1b	LT-HSC	2 mo.	12 mo.	24 mo.
		12.1	34.7	50.1
		15.8	32.9	43.4
		14.9	31.1	45.4

## Sheet: ExData_Fig.1c
ExData_Fig. 1c	CLP	2 mo.	12 mo.	24 mo.
		7.2	5.8	3.9
		6	6.1	3.4
		6.2	5.2	4.1

## Sheet: ExData_Fig.1e
ExData_Fig. 1e		Cd41+ HSC				Cd61+ HSC
		2 mo.	12 mo.	24 mo.		2 mo.	12 mo.	24 mo.
		19.4	52.8	70.1		34.5	63.5	77.2
		21.4	56.3	63.9		37.1	58.1	78.7
		22.8	58.4	62.4		35.5	59.1	70.5
