# Supplementary material for: Clusterin drives myeloid bias in aged hematopoietic stem cells by regulating mitochondrial function
Source: Nat Aging. 2025 Jun 30;5(8):1510–27. doi: 10.1038/s43587-025-00908-z (PMC12350150; doi:10.1038/s43587-025-00908-z)
Supplement: Supplementary file 11 — Statistical source data. [file 43587_2025_908_MOESM11_ESM.xlsx]

## Sheet: ExData_Fig. 2b
ExData_Fig. 2b	Mye	sgCtrl	sgClu	sgCd38	Mye	Ctrl	Clu OE	Cd38 OE
		24.7	5.1	15.8		17	35.8	30.5
		30.6	10.1	15.2		16	31.4	28.2
		23.1	13.4	16.6		21	41.6	25.8

## Sheet: ExData_Fig. 2c
ExData_Fig. 2c	Mega	sgCtrl	sgClu	sgCd38	Mega	Ctrl	Clu OE	Cd38 OE
		0.96	1.27	0.77		0.95	1.65	1.9
		0.85	1.19	0.95		0.94	1.95	1.71
		1.28	0.5	1.51		1.33	1.89	1.88
		0.92	1.12	1.43		0.76	2.19	1.52

## Sheet: ExData_Fig. 2d
ExData_Fig. 2d		CFU-GEMM
	sgCtrl	30.8	23.9	21.9
	sgClu	44.7	58.4	47.5
		CFU-GM
	sgCtrl	33.5	36.4	44.5
	sgClu	27	19	26.4
		BFU-E
	sgCtrl	20.7	24.8	18.6
	sgClu	16.3	10.6	14
