# Supplementary material for: Clusterin drives myeloid bias in aged hematopoietic stem cells by regulating mitochondrial function
Source: Nat Aging. 2025 Jun 30;5(8):1510–27. doi: 10.1038/s43587-025-00908-z (PMC12350150; doi:10.1038/s43587-025-00908-z)
Supplement: Supplementary file 12 — Statistical source data. [file 43587_2025_908_MOESM12_ESM.xlsx]

## Sheet: ExData_Fig. 3b
ExData_Fig. 3b	oHSC			yHSC
	sgCtrl	sgClu		Ctrl	Clu OE
	0.89	0.03		1.19	6.65
	1.09	0.14		0.86	10.24
	1.02	0.11		1.01	8.71

## Sheet: ExData_Fig. 3c
ExData_Fig. 3c				sgCtrl				sgClu
		oHSC	5w	52.1	41.2	43.3	34.3	31.8	39.4	38.2	41.8
			8w	76.5	40.8	64.4	43	19.4	24.8	27.4	46.6
			12w	68.6	59.1	56.8	54.2	18.4	34	46.8	31
			16w	52	65.7	61	74	27.5	33.2	23.8	18.2
				Ctrl				Clu OE
		yHSC	5w	74.3	78.8	48.3	52.9	27.5	38.9	44.5	69.6
			8w	68.5	78.4	73.4	59.7	40.7	19.6	62.7	32.3
			12w	80.3	75.3	67.4	79.6	48.1	37.8	28.7	29.6
			16w	82.1	49.8	86.8	79.5	43.5	49.8	24.2	10.2

## Sheet: ExData_Fig. 3d
ExData_Fig. 3d			sgCtrl					sgCd38
	B	5 w	3.5	5.3	1.2	6	4.6	8	4	12.3	10	7.9
		8 w	36.9	22.3	39.8	30.3	35.7	49.2	47.9	40.1	39.1	47.6
		12 w	41.5	46.7	34.3	37.4	45.3	48.3	52.9	54.7	47.8	54
		16 w	42.4	39.6	24.2	37.8	35.2	44	53	52.5	51.3	47.7
	T	5 w	8.4	11.7	8.5	11	7.7	12	7.9	3.6	5.9	9.6
		8 w	11.6	9.7	12.5	12.6	11.9	14.8	7.8	10.6	12	9.8
		12 w	12.7	11.2	8.8	14.7	12.9	16	9.1	16.6	13.1	10.7
		16 w	12.8	11.6	14.6	12.1	13.5	8.7	13.2	12.6	12.2	9.2
	M	5 w	83.2	78.4	86.4	78.5	83.1	71.9	81.7	78	79.6	77.9
		8 w	49.3	63.6	46.6	52.4	47.9	33	43.9	44.7	44.4	38.1
		12 w	37.4	38.2	52.5	43.4	37.3	31.2	33.5	22	34.6	30.8
		16 w	40.2	44.3	56.7	45.6	46.8	45.8	22.4	33.3	32	38.6
	L	5 w	13.8	18.4	10.6	18.5	13.9	25.1	15.3	19	17.4	19.1
		8 w	47.7	33.4	50.4	44.5	49.1	64	53.1	52.3	52.6	58.9
		12 w	59.7	58.8	44.6	53.6	59.8	65.8	63.5	75	62.4	66.2
		16 w	56.8	52.7	40.3	51.4	50.2	51.2	74.6	63.7	65	58.4

## Sheet: ExData_Fig. 3e
ExData_Fig. 3e		sgCtrl	sgClu
		50.3	73.3
		47.9	75.4
		66	68.5
		56.5	59.2

## Sheet: ExData_Fig. 3f
ExData_Fig. 3f		Ctrl	Clu OE
		84.6	60.3
		75.5	40.2
		70.1	60.4
		76.3	56.1
