# Supplementary material for: Clusterin drives myeloid bias in aged hematopoietic stem cells by regulating mitochondrial function
Source: Nat Aging. 2025 Jun 30;5(8):1510–27. doi: 10.1038/s43587-025-00908-z (PMC12350150; doi:10.1038/s43587-025-00908-z)
Supplement: Supplementary file 13 — Statistical source data. [file 43587_2025_908_MOESM13_ESM.xlsx]

## Sheet: ExData_Fig. 4b
ExData_Fig. 4b		Pdk1			Pdk2
		sgCtrl	sgClu		sgCtrl	sgClu
		1.175	0.867		0.794	0.879
		1.108	1.209		0.822	1.249
		0.834	1.18		1.362	0.763
			1.091			0.603

## Sheet: ExData_Fig. 4d
ExData_Fig. 4d		Naprt			Nmnat1			Nmnat3			Nampt
		yHSC	oHSC		yHSC	oHSC		yHSC	oHSC		yHSC	oHSC
		1.19637	1.51271		0.900272	0.592245		1.00945	0.879805		1.11662	0.910689
		0.808165	1.74051		0.837356	0.588954		1.0196	0.995064		0.870628	1.14945
		0.995464	1.76737		1.26237	1.0368		0.970958	1.03892		1.01275	1.11026
		Nadk			Nadsyn1			Nmrk1			Cd38
		yHSC	oHSC		yHSC	oHSC		yHSC	oHSC		yHSC	oHSC
		0.862372	1.11502		1.06031	1.60244		1.18981	0.814413		0.842488	3.75758
		1.21719	1.34053		0.799613	0.837463		0.909987	0.842037		1.07809	3.78981
		0.920433	1.25897		1.14008	0.911472		0.900207	1.05336		1.07943	3.88719
		Parp1			Parp2			Parp3			Sirt1
		yHSC	oHSC		yHSC	oHSC		yHSC	oHSC		yHSC	oHSC
		0.943735	1.02038		0.887524	0.98077		0.871353	0.774678		0.834482	1.14144
		1.02463	0.761657		0.97801	1.06731		0.830092	0.706596		0.773796	0.988178
		1.03163	1.00746		1.13447	0.927082		1.29855	0.628412		1.39172	0.649047
		Sirt2			Sirt3
		yHSC	oHSC		yHSC	oHSC
		0.931526	1.03353		1.02849	0.900594
		0.990595	1.20943		1.0181	1.04915
		1.07788	1.16268		0.953404	1.03037

## Sheet: ExData_Fig. 4e
ExData_Fig. 4e		2 mo.	12 mo.	24 mo.
		80.69	63.75	47.91
		81.91	74.58	37.52
		86.53	60.61	57.11
		93.05	57.12	50.64

## Sheet: ExData_Fig. 4f
ExData_Fig. 4f		sgCtrl	sgClu	sgCd38
		42.76	47.07	67.58
		37.49	55.82	61.75
		45.87	42.65	68.61
		48.03	39.43	71.4

## Sheet: ExData_Fig. 4g
ExData_Fig. 4g		sgCtrl	sgClu	sgCd38
		77.2	30	46.7
		70.8	35	44.5
		70.7	41.5	35.2
		50.5	44.2	58.6
