# Supplementary material for: Clusterin drives myeloid bias in aged hematopoietic stem cells by regulating mitochondrial function
Source: Nat Aging. 2025 Jun 30;5(8):1510–27. doi: 10.1038/s43587-025-00908-z (PMC12350150; doi:10.1038/s43587-025-00908-z)
Supplement: Supplementary file 14 — Statistical source data unprocessed gels. [file 43587_2025_908_MOESM14_ESM.xlsx]

## Sheet: ExData_Fig. 5e
ExData_Fig. 5e		PBS	rClu	rIL1-b
		13.6	18.1	65.6
		15.6	15.9	70.9
		11.7	18.2	58.4

## Sheet: ExData_Fig. 5f
ExData_Fig. 5f		PBS	rClu	rIL1-b
		0.73	1.56	5.5
		1.27	1.2	4.4
		1.15	0.64	3.8
		1.19	1.17	6.41

## Sheet: ExData_Fig. 5h
ExData_Fig. 5h			shCtrl										shMfn1
		<0.75	13.4	10.8	12.8	15.6	24.8	8.96	19.18	8.9	9.33	10.47	16.8	14.7	27.7	25.1	19.9	17	15.42	16.14	15.4	10.07
		0.75-1.5	53.5	53.4	61.8	61	46.4	71.04	76.22	63.91	63.77	52.43	67.3	54.7	45.1	61.1	58.9	44.4	59.18	34.26	70.27	72.52
		>1.5	33.1	35.8	25.4	23.4	28.8	20	4.6	27.19	26.9	37.1	15.9	30.6	27.2	13.8	21.2	38.6	25.4	49.6	14.33	17.41
