# Supplementary material for: Clusterin drives myeloid bias in aged hematopoietic stem cells by regulating mitochondrial function
Source: Nat Aging. 2025 Jun 30;5(8):1510–27. doi: 10.1038/s43587-025-00908-z (PMC12350150; doi:10.1038/s43587-025-00908-z)
Supplement: Supplementary file 15 — Statistical source data. [file 43587_2025_908_MOESM15_ESM.xlsx]

## Sheet: ExData_Fig. 6b
ExData_Fig. 6b		Mye cells			B cells			T cells
		Saline	78c		Saline	78c		Saline	78c
		62.2	29.3		43.8	48.3		9.6	18.2
		59.8	31.5		21	50		6.3	11.3
		65.8	20.3		28.7	56		8.7	21.5
		75.1	25.6		25.7	54.8		9.4	14.8
		61.7	36		27	49		7.1	7.7
		49.8	39.9		23.7	45.9		8.9	19.4

## Sheet: ExData_Fig. 6c
ExData_Fig. 6c		Young	Old + S	Old + 78c
mature B		64.8	58.9	52.5
		85.8	48.6	63.5
		79.8	36.6	70.7
		78.6	44.4	61.6
		83.5	52.5	65.5
		66.2	61.8	75.5

## Sheet: ExData_Fig. 6d
ExData_Fig. 6d		Young	Old + S	Old + 78c
aged B		9.3	19	15.3
		5.2	23.8	18.3
		4.4	21.3	8.1
		9.6	31.1	8.5
		5.1	18.2	5.1
		4.6	9.3	10.2

## Sheet: ExData_Fig. 6e
ExData_Fig. 6e		Young	Old + S	Old + 78c
naïve T		17.5	4.4	12.5
		14.7	6	13.5
		17.3	3.8	15.2
		17.8	5.2	9.6
		25.6	5.8	8.7
		10.2	5	14.9

## Sheet: ExData_Fig. 6f
ExData_Fig. 6f		Grip			Pole			Rotarod			NOR
		Old + S	Old + 78c		Old + S	Old + 78c		Old + S	Old + 78c		Old + S	Old + 78c
		2.3	4		14.56	8.5		110.3	198.81		53.9	43.2
		2.8	3.8		15.82	7.15		126.56	151.64		61.2	72.1
		2.4	6.1		12.6	7.86		150.52	163.43		32.4	86.4
		1.4	3		9.12	11.17		125.55	206.36		36	54
		4.3	3.3		13.67	12.15		112.66	188.54		21.6	79.2
		1.5	4.5		12.34	9.94		145.05	158.97		43.1	64.8
		3.5	6		11.36	8.72		118	123.51		50.4	60
		2.5	5.5		8.02	9.03		134.12	138.71		60.1	72
					10.32	9.86
